# Supplementary material for: Molecular mechanics underlying flat-to-round membrane budding in live secretory cells
Source: Nat Commun. 2022 Jun 27;13:3697. doi: 10.1038/s41467-022-31286-4 (PMC9237132; doi:10.1038/s41467-022-31286-4)
Supplement: Supplementary file 13 — Source Data [file 41467_2022_31286_MOESM13_ESM.xlsx]

## Sheet: Fig1a
Figure 1a
ICa			Cm
Time (s)	ICa (pA)		Time (s)	Cm (pF)
4.49999	18.5937		1.99953	13.3932
4.50005	23.75		2.00025	13.3888
4.50011	22.6563		2.00097	13.4121
4.50017	10.1562		2.00169	13.388
4.50023	-10		2.00241	13.4036
4.50029	-27.0313		2.00313	13.4338
4.50035	-37.6562		2.00385	13.4215
4.50041	-41.7187		2.00457	13.3932
4.50047	-32.3437		2.00529	13.397
4.50053	-17.0312		2.00601	13.4094
4.50059	-0.9375		2.00673	13.4239
4.50065	7.1875		2.00745	13.4366
4.50071	19.5312		2.00817	13.3979
4.50077	24.2188		2.00889	13.3895
4.50083	21.4063		2.00961	13.4003
4.50089	6.40625		2.01033	13.3677
4.50095	-8.59375		2.01105	13.3638
4.50101	-24.375		2.01177	13.3945
4.50107	-33.5937		2.01249	13.3794
4.50113	-39.8437		2.01321	13.3629
4.50119	-35.1562		2.01393	13.3856
4.50125	-14.8437		2.01465	13.3893
4.50131	4.53125		2.01537	13.3923
4.50137	15.3125		2.01609	13.3675
4.50143	23.2813		2.01681	13.389
4.50149	25.7813		2.01753	13.3856
4.50155	18.2812		2.01825	13.4104
4.50161	-0.46875		2.01897	13.4039
4.50167	-17.9687		2.01969	13.4235
4.50173	-34.0625		2.02041	13.4002
4.50179	-38.125		2.02113	13.4094
4.50185	-37.3437		2.02185	13.406
4.50191	-30.7812		2.02257	13.389
4.50197	-15.1562		2.02329	13.3809
4.50203	-0.15625		2.02401	13.3872
4.50209	12.1875		2.02473	13.372
4.50215	20.3125		2.02545	13.4141
4.50221	22.5		2.02617	13.394
4.50227	18.9062		2.02689	13.3853
4.50233	6.875		2.02761	13.365
4.50239	-18.125		2.02833	13.3781
4.50245	-36.0937		2.02905	13.3888
4.50251	-43.75		2.02977	13.3875
4.50257	-40.4687		2.03049	13.3706
4.50263	-31.7187		2.03121	13.4277
4.50269	-16.25		2.03193	13.3806
4.50275	1.09375		2.03265	13.3962
4.50281	8.125		2.03337	13.3996
4.50287	16.875		2.03409	13.3914
4.50293	25.9375		2.03481	13.4101
4.50299	20.3125		2.03553	13.3741
4.50305	4.0625		2.03625	13.3607
4.50311	-13.9063		2.03697	13.3952
4.50317	-28.125		2.03769	13.3588
4.50323	-37.8125		2.03841	13.3757
4.50329	-39.2187		2.03913	13.3789
4.50335	-30.1562		2.03985	13.3797
4.50341	-14.375		2.04057	13.3575
4.50347	-0.9375		2.04129	13.3784
4.50353	13.5938		2.04201	13.3599
4.50359	22.8125		2.04273	13.4047
4.50365	21.5625		2.04345	13.3756
4.50371	14.2188		2.04417	13.3843
4.50377	-1.09375		2.04489	13.3688
4.50383	-16.875		2.04561	13.3485
4.50389	-30.7812		2.04633	13.3731
4.50395	-38.5937		2.04705	13.3797
4.50401	-41.0937		2.04777	13.387
4.50407	-30.4687		2.04849	13.3438
4.50413	-16.875		2.04921	13.3396
4.50419	-3.75		2.04993	13.3592
4.50425	11.25		2.05065	13.3644
4.50431	20.625		2.05137	13.346
4.50437	20.625		2.05209	13.3479
4.50443	15.7812		2.05281	13.3775
4.50449	7.1875		2.05353	13.3679
4.50455	-12.5		2.05425	13.3775
4.50461	-30.9375		2.05497	13.3893
4.50467	-39.8437		2.05569	13.4174
4.50473	-37.5		2.05641	13.3513
4.50479	-32.0312		2.05713	13.3531
4.50485	-21.7188		2.05785	13.3512
4.50491	-1.71875		2.05857	13.3924
4.50497	15.7812		2.05929	13.3704
4.50503	25.3125		2.06001	13.3676
4.50509	26.25		2.06073	13.3873
4.50515	15.3125		2.06145	13.3745
4.50521	-0.15625		2.06217	13.3645
4.50527	-18.125		2.06289	13.3588
4.50533	-30.4687		2.06361	13.3518
4.50539	-38.9062		2.06433	13.3383
4.50545	-41.0937		2.06505	13.3563
4.50551	-31.875		2.06577	13.3581
4.50557	-20.1562		2.06649	13.3804
4.50563	-4.0625		2.06721	13.3669
4.50569	12.8125		2.06793	13.3928
4.50575	24.6875		2.06865	13.3672
4.50581	28.2813		2.06937	13.3524
4.50587	13.9063		2.07009	13.3457
4.50593	-4.6875		2.07081	13.3377
4.50599	-18.75		2.07153	13.372
4.50605	-30		2.07225	13.3589
4.50611	-38.5937		2.07297	13.3667
4.50617	-40.9375		2.07369	13.3894
4.50623	-32.3437		2.07441	13.3815
4.50629	-12.9688		2.07513	13.384
4.50635	-1.40625		2.07585	13.36
4.50641	9.21875		2.07657	13.3691
4.50647	20.3125		2.07729	13.3389
4.50653	21.5625		2.07801	13.3577
4.50659	16.7187		2.07873	13.3824
4.50665	4.53125		2.07945	13.3757
4.50671	-6.875		2.08017	13.3863
4.50677	-26.0938		2.08089	13.3935
4.50683	-39.0625		2.08161	13.3751
4.50689	-39.5312		2.08233	13.3829
4.50695	-30.9375		2.08305	13.3355
4.50701	-18.2812		2.08377	13.3378
4.50707	-4.375		2.08449	13.3752
4.50713	8.4375		2.08521	13.3744
4.50719	16.25		2.08593	13.3727
4.50725	17.5		2.08665	13.3833
4.50731	15.625		2.08737	13.3868
4.50737	3.59375		2.08809	13.4091
4.50743	-10.7813		2.08881	13.3614
4.50749	-24.2188		2.08953	13.3854
4.50755	-35.4687		2.09025	13.3896
4.50761	-35.9375		2.09097	13.4012
4.50767	-28.125		2.09169	13.3843
4.50773	-14.8437		2.09241	13.3799
4.50779	1.25		2.09313	13.3671
4.50785	10.4687		2.09385	13.3773
4.50791	19.0625		2.09457	13.4027
4.50797	22.9688		2.09529	13.3779
4.50803	12.6563		2.09601	13.3924
4.50809	1.5625		2.09673	13.3536
4.50815	-13.4375		2.09745	13.4036
4.50821	-28.9063		2.09817	13.3457
4.50827	-36.25		2.09889	13.3911
4.50833	-37.5		2.09961	13.3941
4.50839	-31.0937		2.10033	13.3856
4.50845	-22.3438		2.10105	13.3709
4.50851	-5		2.10177	13.345
4.50857	12.6563		2.10249	13.3742
4.50863	24.0625		2.10321	13.3545
4.50869	22.1875		2.10393	13.3538
4.50875	13.75		2.10465	13.37
4.50881	0.9375		2.10537	13.3818
4.50887	-15.1562		2.10609	13.4004
4.50893	-28.5938		2.10681	13.384
4.50899	-35.4687		2.10753	13.408
4.50905	-36.7187		2.10825	13.3721
4.50911	-30.9375		2.10897	13.3771
4.50917	-18.2812		2.10969	13.3785
4.50923	4.84375		2.11041	13.3758
4.50929	20		2.11113	13.3754
4.50935	23.5938		2.11185	13.3741
4.50941	19.5312		2.11257	13.3542
4.50947	9.84375		2.11329	13.3878
4.50953	-1.40625		2.11401	13.3928
4.50959	-14.0625		2.11473	13.3549
4.50965	-30		2.11545	13.3838
4.50971	-37.5		2.11617	13.3783
4.50977	-42.5		2.11689	13.4036
4.50983	-34.375		2.11761	13.3551
4.50989	-15.9375		2.11833	13.3955
4.50995	-3.28125		2.11906	13.3707
4.51001	15.625		2.11978	13.3721
4.51007	29.2187		2.1205	13.3994
4.51013	28.9063		2.12122	13.3839
4.51019	15.9375		2.12194	13.3858
4.51025	-2.1875		2.12266	13.3936
4.51031	-18.2812		2.12338	13.3645
4.51037	-31.875		2.1241	13.3685
4.51043	-42.1875		2.12482	13.4023
4.51049	-41.25		2.12554	13.4059
4.51055	-28.75		2.12626	13.3518
4.51061	-14.0625		2.12698	13.3815
4.51067	-0.15625		2.1277	13.3954
4.51073	14.2188		2.12842	13.4284
4.51079	27.1875		2.12914	13.3822
4.51085	28.2813		2.12986	13.3945
4.51091	20.1562		2.13058	13.391
4.51097	-2.65625		2.1313	13.3963
4.51103	-16.5625		2.13202	13.3821
4.51109	-28.5938		2.13274	13.3843
4.51115	-40.7812		2.13346	13.4045
4.51121	-44.6875		2.13418	13.4141
4.51127	-30.7812		2.1349	13.4174
4.51133	-14.8437		2.13562	13.3813
4.51139	-2.65625		2.13634	13.3536
4.51145	7.1875		2.13706	13.3942
4.51151	18.5937		2.13778	13.4008
4.51157	23.75		2.1385	13.4186
4.51163	20.1562		2.13922	13.3131
4.51169	1.71875		2.13994	13.3882
4.51175	-15		2.14066	13.41
4.51181	-25		2.14138	13.3749
4.51187	-32.8125		2.1421	13.4148
4.51193	-36.0937		2.14282	13.3778
4.51199	-30		2.14354	13.4013
4.51205	-17.1875		2.14426	13.4359
4.51211	-1.71875		2.14498	13.4138
4.51217	9.375		2.1457	13.4338
4.51223	19.5312		2.14642	13.4114
4.51229	22.1875		2.14714	13.4194
4.51235	16.7187		2.14786	13.4521
4.51241	5.3125		2.14858	13.4249
4.51247	-7.8125		2.1493	13.4215
4.51253	-25.7813		2.15002	13.4127
4.51259	-37.1875		2.15074	13.4231
4.51265	-40.625		2.15146	13.4384
4.51271	-35		2.15218	13.3755
4.51277	-18.9062		2.1529	13.4671
4.51283	-1.40625		2.15362	13.3917
4.51289	9.53125		2.15434	13.4585
4.51295	15.1562		2.15506	13.4329
4.51301	18.5937		2.15578	13.4188
4.51307	17.6562		2.1565	13.401
4.51313	11.5625		2.15722	13.426
4.51319	-5.15625		2.15794	13.4141
4.51325	-22.1875		2.15866	13.4189
4.51331	-33.2812		2.15938	13.4448
4.51337	-40.4687		2.1601	13.4065
4.51343	-35.1562		2.16082	13.4441
4.51349	-20.1562		2.16154	13.4148
4.51355	-0.78125		2.16226	13.433
4.51361	11.4063		2.16298	13.431
4.51367	19.2187		2.1637	13.418
4.51373	20.1562		2.16442	13.4605
4.51379	14.2188		2.16514	13.443
4.51385	5.625		2.16586	13.4406
4.51391	-8.90625		2.16658	13.4404
4.51397	-20.625		2.1673	13.4483
4.51403	-34.8437		2.16802	13.4189
4.51409	-38.2812		2.16874	13.4527
4.51415	-30.7812		2.16946	13.4407
4.51421	-21.0938		2.17018	13.4301
4.51427	-1.71875		2.1709	13.4256
4.51433	10.7813		2.17162	13.4212
4.51439	21.7188		2.17234	13.429
4.51445	27.8125		2.17306	13.4228
4.51451	17.5		2.17378	13.5307
4.51457	5.78125		2.1745	13.433
4.51463	-12.1875		2.17522	13.3808
4.51469	-29.6875		2.17594	13.4013
4.51475	-40.7812		2.17666	13.3725
4.51481	-44.375		2.17738	13.3578
4.51487	-27.0313		2.1781	13.3898
4.51493	-14.2188		2.17882	13.4061
4.51499	-2.03125		2.17954	13.4197
4.51505	16.7187		2.18026	13.4301
4.51511	26.4063		2.18098	13.3787
4.51517	25.3125		2.1817	13.4013
4.51523	15.1562		2.18242	13.3994
4.51529	4.6875		2.18314	13.426
4.51535	-10.7813		2.18386	13.4044
4.51541	-30.9375		2.18458	13.4106
4.51547	-36.0937		2.1853	13.4221
4.51553	-36.5625		2.18602	13.4353
4.51559	-27.0313		2.18674	13.4131
4.51565	-15.9375		2.18746	13.393
4.51571	1.09375		2.18818	13.4211
4.51577	16.5625		2.1889	13.3758
4.51583	23.9063		2.18962	13.3942
4.51589	25.625		2.19034	13.4239
4.51595	15.9375		2.19106	13.3975
4.51601	1.875		2.19178	13.3493
4.51607	-18.125		2.1925	13.3932
4.51613	-33.75		2.19322	13.3853
4.51619	-38.4375		2.19394	13.3802
4.51625	-37.3437		2.19466	13.4146
4.51631	-30.9375		2.19538	13.3744
4.51637	-15		2.1961	13.4534
4.51643	1.5625		2.19682	13.3932
4.51649	13.9063		2.19754	13.4071
4.51655	24.6875		2.19826	13.3961
4.51661	26.4063		2.19898	13.3807
4.51667	19.8437		2.1997	13.4015
4.51673	3.75		2.20042	13.3769
4.51679	-13.5938		2.20114	13.4369
4.51685	-30.4687		2.20186	13.3915
4.51691	-40.4687		2.20258	13.3744
4.51697	-44.5313		2.2033	13.3924
4.51703	-33.4375		2.20402	13.3625
4.51709	-17.8125		2.20474	13.3542
4.51715	-3.125		2.20546	13.4017
4.51721	15.9375		2.20618	13.396
4.51727	23.9063		2.2069	13.3589
4.51733	21.4063		2.20762	13.3771
4.51739	17.6562		2.20834	13.3641
4.51745	2.96875		2.20906	13.3997
4.51751	-18.5937		2.20978	13.3892
4.51757	-37.9687		2.2105	13.3532
4.51763	-43.4375		2.21122	13.3516
4.51769	-37.3437		2.21194	13.3692
4.51775	-25.4688		2.21266	13.3941
4.51781	-11.5625		2.21338	13.3766
4.51787	3.59375		2.2141	13.3972
4.51793	18.5937		2.21482	13.3358
4.51799	27.6563		2.21554	13.3894
4.51805	27.1875		2.21626	13.397
4.51811	19.6875		2.21698	13.3856
4.51817	0.15625		2.2177	13.3775
4.51823	-21.5625		2.21842	13.37
4.51829	-33.75		2.21914	13.3976
4.51835	-39.2187		2.21986	13.3859
4.51841	-37.1875		2.22058	13.3702
4.51847	-29.6875		2.2213	13.447
4.51853	-14.5313		2.22202	13.3906
4.51859	2.1875		2.22274	13.3807
4.51865	17.0312		2.22346	13.3696
4.51871	24.6875		2.22418	13.3871
4.51877	26.25		2.2249	13.3494
4.51883	15.7812		2.22562	13.4004
4.51889	-1.40625		2.22634	13.3769
4.51895	-18.75		2.22706	13.3757
4.51901	-29.2187		2.22778	13.3558
4.51907	-35.4687		2.2285	13.4081
4.51913	-35.1562		2.22922	13.3931
4.51919	-30.9375		2.22994	13.4064
4.51925	-18.5937		2.23066	13.3767
4.51931	-1.875		2.23138	13.4011
4.51937	14.5313		2.2321	13.3426
4.51943	26.25		2.23282	13.3907
4.51949	29.8437		2.23354	13.3714
4.51955	17.9687		2.23426	13.3659
4.51961	0.46875		2.23498	13.4363
4.51967	-18.75		2.2357	13.3982
4.51973	-27.5		2.23642	13.3519
4.51979	-34.8437		2.23714	13.3562
4.51985	-41.4062		2.23786	13.4022
4.51991	-33.2812		2.23858	13.297
4.51997	-12.3438		2.2393	13.3849
4.52003	1.71875		2.24002	13.436
4.52009	13.2813		2.24074	13.405
4.52015	22.5		2.24146	13.3929
4.52021	19.2187		2.24218	13.4104
4.52027	16.25		2.2429	13.3968
4.52033	3.75		2.24362	13.3876
4.52039	-10.7813		2.24434	13.3937
4.52045	-27.6563		2.24506	13.3702
4.52051	-39.8437		2.24578	13.4206
4.52057	-38.125		2.2465	13.3961
4.52063	-33.4375		2.24722	13.3818
4.52069	-16.7187		2.24794	13.4178
4.52075	2.34375		2.24866	13.3961
4.52081	15.625		2.24938	13.4075
4.52087	22.8125		2.2501	13.358
4.52093	25.4688		2.25082	13.3787
4.52099	15.4687		2.25154	13.3869
4.52105	0.15625		2.25226	13.3643
4.52111	-15		2.25298	13.3994
4.52117	-27.3438		2.2537	13.3608
4.52123	-35.9375		2.25442	13.4072
4.52129	-37.9687		2.25514	13.4054
4.52135	-29.8437		2.25586	13.4077
4.52141	-14.6875		2.25658	13.4004
4.52147	-4.53125		2.2573	13.3726
4.52153	7.8125		2.25802	13.3557
4.52159	20.9375		2.25874	13.3867
4.52165	27.0313		2.25946	13.3992
4.52171	17.0312		2.26018	13.4236
4.52177	3.125		2.2609	13.4295
4.52183	-11.875		2.26162	13.3977
4.52189	-25.9375		2.26234	13.4051
4.52195	-38.75		2.26306	13.3922
4.52201	-42.9688		2.26378	13.3892
4.52207	-35.4687		2.2645	13.4105
4.52213	-23.9063		2.26522	13.429
4.52219	-7.1875		2.26594	13.3854
4.52225	11.4063		2.26666	13.4298
4.52231	20.625		2.26738	13.3843
4.52237	22.0313		2.2681	13.3735
4.52243	19.375		2.26882	13.4377
4.52249	7.1875		2.26954	13.3855
4.52255	-10.3125		2.27026	13.4112
4.52261	-27.1875		2.27098	13.4392
4.52267	-40.625		2.2717	13.3926
4.52273	-43.75		2.27242	13.4205
4.52279	-40.625		2.27314	13.4325
4.52285	-24.375		2.27386	13.4397
4.52291	-2.96875		2.27458	13.4066
4.52297	12.8125		2.2753	13.4283
4.52303	24.375		2.27602	13.4123
4.52309	22.9688		2.27674	13.3942
4.52315	14.5313		2.27746	13.39
4.52321	0.625		2.27818	13.3917
4.52327	-15.4687		2.2789	13.3865
4.52333	-28.4375		2.27962	13.3747
4.52339	-35.7812		2.28034	13.3963
4.52345	-39.8437		2.28106	13.4194
4.52351	-35.4687		2.28178	13.4347
4.52357	-18.2812		2.2825	13.3866
4.52363	1.09375		2.28322	13.4132
4.52369	16.0937		2.28394	13.3904
4.52375	23.75		2.28466	13.3665
4.52381	22.8125		2.28538	13.4204
4.52387	16.25		2.2861	13.3923
4.52393	5.3125		2.28682	13.4349
4.52399	-11.875		2.28754	13.4209
4.52405	-32.1875		2.28826	13.395
4.52411	-44.5313		2.28898	13.4235
4.52417	-41.0937		2.2897	13.3801
4.52423	-28.2813		2.29042	13.4009
4.52429	-9.84375		2.29114	13.3943
4.52435	5.625		2.29186	13.4106
4.52441	20.3125		2.29258	13.3929
4.52447	26.0938		2.2933	13.4186
4.52453	22.0313		2.29402	13.423
4.52459	16.25		2.29474	13.4299
4.52465	0.625		2.29546	13.4616
4.52471	-18.125		2.29618	13.4184
4.52477	-29.6875		2.2969	13.4183
4.52483	-35.3125		2.29762	13.4214
4.52489	-40.625		2.29834	13.4238
4.52495	-33.5937		2.29906	13.4183
4.52501	-16.5625		2.29978	13.429
4.52507	2.96875		2.3005	13.415
4.52513	21.5625		2.30122	13.4229
4.52519	28.5938		2.30194	13.4461
4.52525	26.4063		2.30266	13.4052
4.52531	16.875		2.30338	13.4099
4.52537	-3.90625		2.3041	13.43
4.52543	-22.5		2.30482	13.4266
4.52549	-36.25		2.30554	13.4237
4.52555	-45.9375		2.30626	13.4201
4.52561	-41.25		2.30698	13.4532
4.52567	-31.875		2.3077	13.4595
4.52573	-14.5313		2.30842	13.4171
4.52579	7.03125		2.30914	13.4373
4.52585	22.6563		2.30986	13.4283
4.52591	27.5		2.31058	13.4262
4.52597	22.5		2.3113	13.4351
4.52603	16.4062		2.31202	13.4364
4.52609	1.40625		2.31274	13.415
4.52615	-15		2.31346	13.4028
4.52621	-32.0312		2.31418	13.4358
4.52627	-42.5		2.3149	13.4193
4.52633	-44.5313		2.31562	13.4401
4.52639	-33.4375		2.31634	13.4238
4.52645	-16.5625		2.31706	13.4305
4.52651	0		2.31778	13.4339
4.52657	10.7813		2.3185	13.4086
4.52663	20		2.31922	13.4504
4.52669	24.8438		2.31994	13.397
4.52675	18.75		2.32066	13.4569
4.52681	3.4375		2.32138	13.4031
4.52687	-17.6562		2.3221	13.4354
4.52693	-28.4375		2.32282	13.4165
4.52699	-33.125		2.32354	13.4115
4.52705	-32.8125		2.32426	13.4259
4.52711	-29.0625		2.32498	13.409
4.52717	-17.5		2.3257	13.4543
4.52723	-4.84375		2.32642	13.435
4.52729	9.6875		2.32714	13.4758
4.52735	18.75		2.32786	13.4387
4.52741	26.25		2.32858	13.4635
4.52747	21.5625		2.3293	13.4502
4.52753	2.65625		2.33002	13.4008
4.52759	-13.9063		2.33074	13.4114
4.52765	-28.125		2.33146	13.4124
4.52771	-38.5937		2.33218	13.4331
4.52777	-40.4687		2.3329	13.4328
4.52783	-31.0937		2.33362	13.4529
4.52789	-14.8437		2.33434	13.4625
4.52795	3.4375		2.33506	13.4404
4.52801	20.3125		2.33578	13.4471
4.52807	27.8125		2.3365	13.4539
4.52813	22.3438		2.33722	13.4493
4.52819	12.1875		2.33794	13.4188
4.52825	-0.15625		2.33866	13.4205
4.52831	-14.8437		2.33938	13.4263
4.52837	-27.0313		2.3401	13.4412
4.52843	-35.7812		2.34082	13.4503
4.52849	-36.25		2.34155	13.4579
4.52855	-28.5938		2.34227	13.4238
4.52861	-16.7187		2.34299	13.4105
4.52867	0.15625		2.34371	13.4199
4.52873	16.25		2.34443	13.4124
4.52879	24.8438		2.34515	13.435
4.52885	22.5		2.34587	13.4231
4.52891	13.75		2.34659	13.4332
4.52897	-0.78125		2.34731	13.4082
4.52903	-17.5		2.34803	13.4434
4.52909	-27.6563		2.34875	13.4501
4.52915	-34.6875		2.34947	13.4457
4.52921	-37.0312		2.35019	13.4146
4.52927	-36.0937		2.35091	13.3964
4.52933	-25.1563		2.35163	13.4374
4.52939	-5.78125		2.35235	13.4246
4.52945	9.84375		2.35307	13.4557
4.52951	22.1875		2.35379	13.4333
4.52957	28.4375		2.35451	13.4265
4.52963	20.9375		2.35523	13.4293
4.52969	3.28125		2.35595	13.4477
4.52975	-14.5313		2.35667	13.3913
4.52981	-26.875		2.35739	13.4109
4.52987	-33.2812		2.35811	13.4271
4.52993	-38.75		2.35883	13.3965
4.52999	-34.375		2.35955	13.43
4.53005	-20.1562		2.36027	13.3985
4.53011	-4.375		2.36099	13.438
4.53017	14.0625		2.36171	13.4446
4.53023	25.7813		2.36243	13.3876
4.53029	25.9375		2.36315	13.4349
4.53035	19.0625		2.36387	13.404
4.53041	7.34375		2.36459	13.4205
4.53047	-8.90625		2.36531	13.4011
4.53053	-26.5625		2.36603	13.4054
4.53059	-38.9062		2.36675	13.4164
4.53065	-41.25		2.36747	13.4295
4.53071	-30.1562		2.36819	13.4271
4.53077	-11.7188		2.36891	13.4328
4.53083	3.125		2.36963	13.4232
4.53089	15.7812		2.37035	13.4317
4.53095	25		2.37107	13.3981
4.53101	23.5938		2.37179	13.4168
4.53107	18.125		2.37251	13.4387
4.53113	2.1875		2.37323	13.4508
4.53119	-13.5938		2.37395	13.466
4.53125	-30.3125		2.37467	13.4213
4.53131	-36.5625		2.37539	13.4564
4.53137	-37.3437		2.37611	13.4164
4.53143	-30		2.37683	13.4484
4.53149	-14.6875		2.37755	13.4136
4.53155	0		2.37827	13.3956
4.53161	13.9063		2.37899	13.3967
4.53167	21.25		2.37971	13.4351
4.53173	24.0625		2.38043	13.4085
4.53179	15.7812		2.38115	13.4212
4.53185	2.5		2.38187	13.3947
4.53191	-12.9688		2.38259	13.4363
4.53197	-25.3125		2.38331	13.4246
4.53203	-33.2812		2.38403	13.3915
4.53209	-34.375		2.38475	13.4052
4.53215	-31.5625		2.38547	13.4002
4.53221	-20.4687		2.38619	13.4031
4.53227	-2.34375		2.38691	13.4159
4.53233	10.1562		2.38763	13.4287
4.53239	21.875		2.38835	13.39
4.53245	23.2813		2.38907	13.4075
4.53251	19.375		2.38979	13.4037
4.53257	6.71875		2.39051	13.3744
4.53263	-13.75		2.39123	13.4014
4.53269	-27.8125		2.39195	13.3735
4.53275	-32.8125		2.39267	13.4176
4.53281	-32.5		2.39339	13.3946
4.53287	-31.0937		2.39411	13.3815
4.53293	-17.8125		2.39483	13.3669
4.53299	-3.125		2.39555	13.4107
4.53305	13.75		2.39627	13.3728
4.53311	23.2813		2.39699	13.4087
4.53317	20.9375		2.39771	13.3914
4.53323	11.7188		2.39843	13.4175
4.53329	5.625		2.39915	13.4088
4.53335	-9.6875		2.39987	13.416
4.53341	-23.5938		2.40059	13.3805
4.53347	-30.7812		2.40131	13.4217
4.53353	-34.8437		2.40203	13.4053
4.53359	-31.875		2.40275	13.4098
4.53365	-19.0625		2.40347	13.4156
4.53371	-5.78125		2.40419	13.3787
4.53377	5		2.40491	13.4306
4.53383	15.7812		2.40563	13.4064
4.53389	25.1563		2.40635	13.41
4.53395	19.0625		2.40707	13.4531
4.53401	6.71875		2.40779	13.3879
4.53407	-6.875		2.40851	13.4141
4.53413	-25.9375		2.40923	13.4025
4.53419	-37.9687		2.40995	13.4184
4.53425	-38.4375		2.41067	13.4142
4.53431	-30.4687		2.41139	13.3981
4.53437	-19.6875		2.41211	13.4138
4.53443	-6.25		2.41283	13.4035
4.53449	7.5		2.41355	13.3898
4.53455	20.7812		2.41427	13.4261
4.53461	26.5625		2.41499	13.4061
4.53467	17.5		2.41571	13.4296
4.53473	2.96875		2.41643	13.3722
4.53479	-11.4063		2.41715	13.3884
4.53485	-25.1563		2.41787	13.3959
4.53491	-34.8437		2.41859	13.4109
4.53497	-36.25		2.41931	13.3948
4.53503	-33.2812		2.42003	13.4212
4.53509	-23.2813		2.42075	13.4081
4.53515	-7.65625		2.42147	13.4379
4.53521	11.0938		2.42219	13.4021
4.53527	23.75		2.42291	13.3932
4.53533	25		2.42363	13.4172
4.53539	22.1875		2.42435	13.3979
4.53545	10.4687		2.42507	13.4089
4.53551	-6.25		2.42579	13.3768
4.53557	-25.3125		2.42651	13.3957
4.53563	-32.8125		2.42723	13.4013
4.53569	-37.5		2.42795	13.3947
4.53575	-35.1562		2.42867	13.3766
4.53581	-23.5938		2.42939	13.4036
4.53587	-9.84375		2.43011	13.398
4.53593	2.03125		2.43083	13.416
4.53599	16.875		2.43155	13.3981
4.53605	25.4688		2.43227	13.4023
4.53611	20.9375		2.43299	13.4168
4.53617	10		2.43371	13.4032
4.53623	-6.25		2.43443	13.3969
4.53629	-25.625		2.43515	13.4182
4.53635	-38.5937		2.43587	13.4039
4.53641	-42.1875		2.43659	13.4363
4.53647	-37.9687		2.43731	13.4031
4.53653	-20.9375		2.43803	13.3931
4.53659	-2.8125		2.43875	13.398
4.53665	11.0938		2.43947	13.4016
4.53671	23.5938		2.44019	13.3794
4.53677	28.125		2.44091	13.4232
4.53683	22.9688		2.44163	13.4334
4.53689	5.3125		2.44235	13.3935
4.53695	-13.2813		2.44307	13.3723
4.53701	-25.625		2.44379	13.3953
4.53707	-39.5312		2.44451	13.3889
4.53713	-42.8125		2.44523	13.4253
4.53719	-28.4375		2.44595	13.3647
4.53725	-14.6875		2.44667	13.4008
4.53731	-3.59375		2.44739	13.4233
4.53737	6.09375		2.44811	13.4611
4.53743	16.25		2.44883	13.4086
4.53749	21.7188		2.44955	13.4099
4.53755	21.4063		2.45027	13.4188
4.53761	5.625		2.45099	13.3884
4.53767	-10.4687		2.45171	13.4309
4.53773	-23.5938		2.45243	13.4356
4.53779	-32.6562		2.45315	13.4317
4.53785	-40		2.45387	13.4497
4.53791	-37.5		2.45459	13.4134
4.53797	-23.2813		2.45531	13.3637
4.53803	-7.8125		2.45603	13.395
4.53809	9.0625		2.45675	13.3919
4.53815	19.2187		2.45747	13.3915
4.53821	25.1563		2.45819	13.3938
4.53827	16.875		2.45891	13.4169
4.53833	5		2.45963	13.4213
4.53839	-12.0313		2.46035	13.4003
4.53845	-31.7187		2.46107	13.4184
4.53851	-39.0625		2.46179	13.3817
4.53857	-35		2.46251	13.4171
4.53863	-29.6875		2.46323	13.397
4.53869	-19.8437		2.46395	13.3959
4.53875	-6.875		2.46467	13.4135
4.53881	6.5625		2.46539	13.3995
4.53887	16.875		2.46611	13.4035
4.53893	20		2.46683	13.414
4.53899	18.9062		2.46755	13.4299
4.53905	8.4375		2.46827	13.3683
4.53911	-9.0625		2.46899	13.394
4.53917	-29.2187		2.46971	13.3663
4.53923	-38.75		2.47043	13.3978
4.53929	-40.1562		2.47115	13.4037
4.53935	-34.5312		2.47187	13.4246
4.53941	-20.4687		2.47259	13.4102
4.53947	-4.0625		2.47331	13.4125
4.53953	11.4063		2.47403	13.4091
4.53959	20.9375		2.47475	13.4085
4.53965	21.5625		2.47547	13.4233
4.53971	15.9375		2.47619	13.3785
4.53977	2.65625		2.47691	13.4115
4.53983	-10.1562		2.47763	13.3733
4.53989	-20.625		2.47835	13.3933
4.53995	-30.1562		2.47907	13.4023
4.54001	-36.7187		2.47979	13.401
4.54007	-30.9375		2.48051	13.4059
4.54013	-16.875		2.48123	13.4161
4.54019	-10		2.48195	13.4463
4.54025	2.65625		2.48267	13.4117
4.54031	14.2188		2.48339	13.3995
4.54037	18.4375		2.48411	13.4172
4.54043	15.7812		2.48483	13.3857
4.54049	9.6875		2.48555	13.3813
4.54055	-4.375		2.48627	13.427
4.54061	-22.6563		2.48699	13.4163
4.54067	-33.125		2.48771	13.3986
4.54073	-36.5625		2.48843	13.413
4.54079	-33.5937		2.48915	13.4313
4.54085	-19.8437		2.48987	13.421
4.54091	-3.28125		2.49059	13.4059
4.54097	7.5		2.49131	13.4176
4.54103	16.25		2.49203	13.4067
4.54109	20.7812		2.49275	13.4108
4.54115	21.7188		2.49347	13.3869
4.54121	11.875		2.49419	13.4125
4.54127	-7.8125		2.49491	13.4075
4.54133	-23.75		2.49563	13.4392
4.54139	-35.7812		2.49635	13.4075
4.54145	-42.1875		2.49707	13.4028
4.54151	-35		2.49779	13.4164
4.54157	-21.0938		2.49851	13.422
4.54163	-10.1562		2.49923	13.3836
4.54169	2.34375		2.49995	13.4392
4.54175	14.2188		2.50067	13.4411
4.54181	23.4375		2.50139	13.419
4.54187	23.5938		2.50211	13.3954
4.54193	13.4375		2.50283	13.4366
4.54199	-2.96875		2.50355	13.4146
4.54205	-20.3125		2.50427	13.4136
4.54211	-33.9062		2.50499	13.4324
4.54217	-37.8125		2.50571	13.4152
4.54223	-35.4687		2.50643	13.4145
4.54229	-27.0313		2.50715	13.4614
4.54235	-10.1562		2.50787	13.4268
4.54241	10		2.50859	13.4219
4.54247	22.8125		2.50931	13.4281
4.54253	26.25		2.51003	13.4204
4.54259	22.1875		2.51075	13.3965
4.54265	10.3125		2.51147	13.4379
4.54271	-12.5		2.51219	13.3727
4.54277	-28.2813		2.51291	13.3999
4.54283	-34.6875		2.51363	13.448
4.54289	-33.4375		2.51435	13.438
4.54295	-35.4687		2.51507	13.3981
4.54301	-22.9688		2.51579	13.4317
4.54307	-7.5		2.51651	13.428
4.54313	8.28125		2.51723	13.4152
4.54319	20.1562		2.51795	13.405
4.54325	23.4375		2.51867	13.4151
4.54331	20		2.51939	13.4029
4.54337	9.0625		2.52011	13.4312
4.54343	-4.0625		2.52083	13.4173
4.54349	-17.1875		2.52155	13.403
4.54355	-37.0312		2.52227	13.4405
4.54361	-43.75		2.52299	13.4004
4.54367	-35.9375		2.52371	13.4179
4.54373	-20.3125		2.52443	13.3833
4.54379	-1.09375		2.52515	13.4023
4.54385	12.3438		2.52587	13.388
4.54391	20.1562		2.52659	13.4429
4.54397	19.8437		2.52731	13.426
4.54403	17.3437		2.52803	13.4028
4.54409	8.59375		2.52875	13.3932
4.54415	-5.15625		2.52947	13.431
4.54421	-22.3438		2.53019	13.4115
4.54427	-35.1562		2.53091	13.3576
4.54433	-41.25		2.53163	13.4099
4.54439	-34.6875		2.53235	13.3978
4.54445	-19.5312		2.53307	13.4344
4.54451	-4.53125		2.53379	13.4262
4.54457	5.625		2.53451	13.3984
4.54463	15.7812		2.53523	13.439
4.54469	20.625		2.53595	13.4002
4.54475	20.625		2.53667	13.3997
4.54481	12.0313		2.53739	13.3867
4.54487	-6.09375		2.53811	13.4049
4.54493	-23.4375		2.53883	13.405
4.54499	-33.2812		2.53955	13.3741
4.54505	-36.25		2.54027	13.378
4.54511	-30.1562		2.54099	13.4248
4.54517	-21.4063		2.54171	13.4275
4.54523	-6.875		2.54243	13.382
4.54529	6.5625		2.54315	13.4202
4.54535	20.3125		2.54387	13.423
4.54541	26.875		2.54459	13.3885
4.54547	20.625		2.54531	13.382
4.54553	9.375		2.54603	13.3662
4.54559	-6.40625		2.54675	13.4113
4.54565	-23.2813		2.54747	13.401
4.54571	-35.625		2.54819	13.4205
4.54577	-39.2187		2.54891	13.4008
4.54583	-37.0312		2.54963	13.3865
4.54589	-28.9063		2.55035	13.3916
4.54595	-8.90625		2.55107	13.3928
4.54601	12.0313		2.55179	13.4072
4.54607	20		2.55251	13.3812
4.54613	21.7188		2.55323	13.3682
4.54619	17.0312		2.55395	13.3971
4.54625	10		2.55467	13.4148
4.54631	-2.1875		2.55539	13.4209
4.54637	-20.3125		2.55611	13.3915
4.54643	-33.75		2.55683	13.3741
4.54649	-36.25		2.55755	13.3675
4.54655	-33.9062		2.55827	13.3827
4.54661	-22.9688		2.55899	13.4206
4.54667	-10.1562		2.55971	13.3767
4.54673	3.4375		2.56043	13.4124
4.54679	18.125		2.56115	13.3984
4.54685	26.25		2.56187	13.3964
4.54691	22.0313		2.56259	13.392
4.54697	9.84375		2.56331	13.4023
4.54703	-3.90625		2.56403	13.3952
4.54709	-20.4687		2.56476	13.3903
4.54715	-30.3125		2.56548	13.3989
4.54721	-37.5		2.5662	13.4248
4.54727	-35.1562		2.56692	13.3734
4.54733	-22.6563		2.56764	13.3745
4.54739	-13.5938		2.56836	13.3762
4.54745	-5.3125		2.56908	13.3628
4.54751	12.3438		2.5698	13.3797
4.54757	25.1563		2.57052	13.3603
4.54763	26.5625		2.57124	13.3935
4.54769	19.6875		2.57196	13.3805
4.54775	5.15625		2.57268	13.3782
4.54781	-14.0625		2.5734	13.3816
4.54787	-31.7187		2.57412	13.3653
4.54793	-40.3125		2.57484	13.3909
4.54799	-35.3125		2.57556	13.3912
4.54805	-22.9688		2.57628	13.3698
4.54811	-10.4687		2.577	13.3528
4.54817	1.25		2.57772	13.3839
4.54823	17.3437		2.57844	13.3756
4.54829	24.0625		2.57916	13.3905
4.54835	22.8125		2.57988	13.3557
4.54841	6.09375		2.5806	13.3676
4.54847	-8.75		2.58132	13.3748
4.54853	-24.8438		2.58204	13.3873
4.54859	-35.625		2.58276	13.3971
4.54865	-35.7812		2.58348	13.4031
4.54871	-30.7812		2.5842	13.378
4.54877	-19.8437		2.58492	13.3654
4.54883	-8.4375		2.58564	13.3761
4.54889	4.84375		2.58636	13.3896
4.54895	17.3437		2.58708	13.3897
4.54901	23.9063		2.5878	13.418
4.54907	25.7813		2.58852	13.4053
4.54913	11.5625		2.58924	13.4054
4.54919	-6.875		2.58996	13.411
4.54925	-17.1875		2.59068	13.3571
4.54931	-33.125		2.5914	13.3684
4.54937	-44.375		2.59212	13.3718
4.54943	-38.5937		2.59284	13.3887
4.54949	-25.9375		2.59356	13.4084
4.54955	-6.875		2.59428	13.3684
4.54961	8.28125		2.595	13.3827
4.54967	17.6562		2.59572	13.3814
4.54973	22.6563		2.59644	13.3902
4.54979	19.5312		2.59716	13.4115
4.54985	8.28125		2.59788	13.3941
4.54991	-1.71875		2.5986	13.4019
4.54997	-21.875		2.59932	13.3633
4.55003	-37.1875		2.60004	13.4043
4.55009	-37.5		2.60076	13.3951
4.55015	-30.1562		2.60148	13.4021
4.55021	-20.3125		2.6022	13.3702
4.55027	-8.28125		2.60292	13.4135
4.55033	5		2.60364	13.3333
4.55039	15.3125		2.60436	13.3811
4.55045	20.1562		2.60508	13.3978
4.55051	17.9687		2.6058	13.3792
4.55057	10.4687		2.60652	13.3757
4.55063	-4.0625		2.60724	13.3776
4.55069	-21.4063		2.60796	13.3995
4.55075	-39.5312		2.60868	13.3742
4.55081	-42.0313		2.6094	13.3976
4.55087	-30.3125		2.61012	13.391
4.55093	-18.75		2.61084	13.3891
4.55099	-4.53125		2.61156	13.3889
4.55105	5.625		2.61228	13.3746
4.55111	18.75		2.613	13.3749
4.55117	21.4063		2.61372	13.3862
4.55123	15		2.61444	13.4008
4.55129	7.5		2.61516	13.3928
4.55135	-6.875		2.61588	13.389
4.55141	-22.5		2.6166	13.3708
4.55147	-32.3437		2.61732	13.3839
4.55153	-37.3437		2.61804	13.4058
4.55159	-31.7187		2.61876	13.4118
4.55165	-18.9062		2.61948	13.3881
4.55171	-7.34375		2.6202	13.3648
4.55177	4.375		2.62092	13.392
4.55183	13.75		2.62164	13.4021
4.55189	23.9063		2.62236	13.4038
4.55195	24.0625		2.62308	13.3696
4.55201	9.84375		2.6238	13.3743
4.55207	-9.6875		2.62452	13.377
4.55213	-24.5313		2.62524	13.4208
4.55219	-34.375		2.62596	13.3871
4.55225	-36.875		2.62668	13.3502
4.55231	-32.6562		2.6274	13.4048
4.55237	-21.25		2.62812	13.4214
4.55243	-11.875		2.62884	13.4127
4.55249	2.03125		2.62956	13.4011
4.55255	18.9062		2.63028	13.3919
4.55261	24.2188		2.631	13.4015
4.55267	15.9375		2.63172	13.4147
4.55273	6.71875		2.63244	13.3724
4.55279	-10.7813		2.63316	13.4194
4.55285	-25.625		2.63388	13.4034
4.55291	-35.1562		2.6346	13.4263
4.55297	-38.9062		2.63532	13.3951
4.55303	-31.875		2.63604	13.404
4.55309	-20.7812		2.63676	13.4028
4.55315	-7.65625		2.63748	13.3636
4.55321	3.90625		2.6382	13.3785
4.55327	13.9063		2.63892	13.3836
4.55333	17.6562		2.63964	13.434
4.55339	19.6875		2.64036	13.4226
4.55345	12.1875		2.64108	13.3945
4.55351	-1.71875		2.6418	13.4234
4.55357	-17.1875		2.64252	13.4107
4.55363	-30		2.64324	13.3784
4.55369	-37.5		2.64396	13.3697
4.55375	-34.8437		2.64468	13.3975
4.55381	-20.4687		2.6454	13.4258
4.55387	-7.5		2.64612	13.4111
4.55393	4.0625		2.64684	13.4535
4.55399	15.9375		2.64756	13.4148
4.55405	19.375		2.64828	13.4024
4.55411	20.3125		2.649	13.4195
4.55417	10.3125		2.64972	13.4076
4.55423	-6.25		2.65044	13.4102
4.55429	-20.3125		2.65116	13.4167
4.55435	-33.2812		2.65188	13.4293
4.55441	-39.0625		2.6526	13.4302
4.55447	-33.75		2.65332	13.389
4.55453	-24.8438		2.65404	13.4107
4.55459	-10.9375		2.65476	13.4168
4.55465	4.375		2.65548	13.3859
4.55471	20		2.6562	13.4202
4.55477	23.9063		2.65692	13.3876
4.55483	18.75		2.65764	13.4054
4.55489	7.34375		2.65836	13.3961
4.55495	-6.5625		2.65908	13.3834
4.55501	-21.0938		2.6598	13.4156
4.55507	-30.4687		2.66052	13.3662
4.55513	-35.9375		2.66124	13.4025
4.55519	-36.875		2.66196	13.4051
4.55525	-28.75		2.66268	13.3964
4.55531	-14.375		2.6634	13.4034
4.55537	0.3125		2.66412	13.3958
4.55543	16.7187		2.66484	13.4117
4.55549	22.3438		2.66556	13.388
4.55555	23.75		2.66628	13.4048
4.55561	10.4687		2.667	13.391
4.55567	-5.15625		2.66772	13.3843
4.55573	-19.2187		2.66844	13.3949
4.55579	-31.4062		2.66916	13.4244
4.55585	-35.9375		2.66988	13.3869
4.55591	-33.125		2.6706	13.4114
4.55597	-21.25		2.67132	13.3762
4.55603	-6.09375		2.67204	13.4021
4.55609	5.625		2.67276	13.4158
4.55615	16.0937		2.67348	13.4019
4.55621	19.375		2.6742	13.3948
4.55627	20.3125		2.67492	13.3831
4.55633	9.53125		2.67564	13.3936
4.55639	-5.625		2.67636	13.3947
4.55645	-22.0313		2.67708	13.4235
4.55651	-34.0625		2.6778	13.3757
4.55657	-38.5937		2.67852	13.4075
4.55663	-36.5625		2.67924	13.3942
4.55669	-31.7187		2.67996	13.4026
4.55675	-19.2187		2.68068	13.4328
4.55681	2.65625		2.6814	13.3978
4.55687	22.6563		2.68212	13.3866
4.55693	26.7188		2.68284	13.4116
4.55699	23.2813		2.68356	13.4169
4.55705	11.25		2.68428	13.3735
4.55711	-6.25		2.685	13.3908
4.55717	-20.4687		2.68572	13.3847
4.55723	-31.7187		2.68644	13.4176
4.55729	-35.1562		2.68716	13.459
4.55735	-35		2.68788	13.4115
4.55741	-26.5625		2.6886	13.3969
4.55747	-13.125		2.68932	13.3798
4.55753	-3.28125		2.69004	13.3739
4.55759	12.8125		2.69076	13.3727
4.55765	21.4063		2.69148	13.4012
4.55771	25		2.6922	13.4017
4.55777	15.4687		2.69292	13.3957
4.55783	-4.0625		2.69364	13.3923
4.55789	-22.9688		2.69436	13.4228
4.55795	-37.1875		2.69508	13.3984
4.55801	-40.1562		2.6958	13.4117
4.55807	-35.3125		2.69652	13.3953
4.55813	-25.3125		2.69724	13.3901
4.55819	-10.3125		2.69796	13.401
4.55825	3.4375		2.69868	13.3872
4.55831	13.5938		2.6994	13.3945
4.55837	19.5312		2.70012	13.4118
4.55843	19.0625		2.70084	13.4122
4.55849	9.0625		2.70156	13.3945
4.55855	-4.6875		2.70228	13.3914
4.55861	-23.5938		2.703	13.4107
4.55867	-28.9063		2.70372	13.3877
4.55873	-35.1562		2.70444	13.3856
4.55879	-35		2.70516	13.3927
4.55885	-25.1563		2.70588	13.417
4.55891	-12.5		2.7066	13.3846
4.55897	4.53125		2.70732	13.4031
4.55903	16.5625		2.70804	13.4182
4.55909	23.9063		2.70876	13.3906
4.55915	22.1875		2.70948	13.4178
4.55921	9.53125		2.7102	13.4149
4.55927	-4.84375		2.71092	13.3668
4.55933	-23.125		2.71164	13.3873
4.55939	-33.5937		2.71236	13.3752
4.55945	-36.25		2.71308	13.385
4.55951	-39.2187		2.7138	13.369
4.55957	-28.75		2.71452	13.4184
4.55963	-9.0625		2.71524	13.4089
4.55969	5.3125		2.71596	13.3856
4.55975	13.9063		2.71668	13.3727
4.55981	17.6562		2.7174	13.3492
4.55987	14.5313		2.71812	13.3763
4.55993	9.53125		2.71884	13.3821
4.55999	0.15625		2.71956	13.3767
4.56005	-16.4062		2.72028	13.3624
4.56011	-28.9063		2.721	13.4022
4.56017	-38.125		2.72172	13.3604
4.56023	-36.875		2.72244	13.3621
4.56029	-27.8125		2.72316	13.3776
4.56035	-13.125		2.72388	13.3822
4.56041	2.65625		2.7246	13.3859
4.56047	16.0937		2.72532	13.352
4.56053	25.4688		2.72604	13.3751
4.56059	23.5938		2.72676	13.3731
4.56065	13.75		2.72748	13.3845
4.56071	-2.03125		2.7282	13.3844
4.56077	-19.8437		2.72892	13.3642
4.56083	-30.9375		2.72964	13.364
4.56089	-34.8437		2.73036	13.4205
4.56095	-31.7187		2.73108	13.3864
4.56101	-21.4063		2.7318	13.3757
4.56107	-7.34375		2.73252	13.3594
4.56113	5.625		2.73324	13.3653
4.56119	12.8125		2.73396	13.3582
4.56125	17.5		2.73468	13.3625
4.56131	20		2.7354	13.4359
4.56137	11.7188		2.73612	13.407
4.56143	-2.34375		2.73684	13.3742
4.56149	-15.1562		2.73756	13.3437
4.56155	-30.1562		2.73828	13.3889
4.56161	-37.6562		2.739	13.3569
4.56167	-36.5625		2.73972	13.3938
4.56173	-29.8437		2.74044	13.3938
4.56179	-11.25		2.74116	13.3731
4.56185	8.125		2.74188	13.3746
4.56191	18.4375		2.7426	13.3974
4.56197	24.8438		2.74332	13.37
4.56203	20		2.74404	13.3847
4.56209	11.5625		2.74476	13.3684
4.56215	-1.25		2.74548	13.3867
4.56221	-19.2187		2.7462	13.3925
4.56227	-32.0312		2.74692	13.3991
4.56233	-37.0312		2.74764	13.3689
4.56239	-38.2812		2.74836	13.3811
4.56245	-25.7813		2.74908	13.3958
4.56251	-9.53125		2.7498	13.3722
4.56257	3.28125		2.75052	13.3823
4.56263	14.6875		2.75124	13.374
4.56269	24.2188		2.75196	13.3848
4.56275	20.625		2.75268	13.3605
4.56281	10.4687		2.7534	13.38
4.56287	-0.46875		2.75412	13.3633
4.56293	-12.5		2.75484	13.3855
4.56299	-29.6875		2.75556	13.3801
4.56305	-41.25		2.75628	13.3848
4.56311	-40.3125		2.757	13.374
4.56317	-28.125		2.75772	13.3921
4.56323	-10.1562		2.75844	13.378
4.56329	6.40625		2.75916	13.3933
4.56335	16.4062		2.75988	13.3608
4.56341	21.875		2.7606	13.3873
4.56347	21.5625		2.76132	13.4068
4.56353	12.1875		2.76204	13.393
4.56359	-3.28125		2.76276	13.3995
4.56365	-17.1875		2.76348	13.37
4.56371	-31.4062		2.7642	13.3875
4.56377	-39.2187		2.76492	13.3557
4.56383	-34.0625		2.76564	13.3863
4.56389	-25.1563		2.76636	13.3635
4.56395	-8.90625		2.76708	13.3937
4.56401	5.78125		2.7678	13.394
4.56407	18.125		2.76852	13.4049
4.56413	23.75		2.76924	13.4035
4.56419	24.6875		2.76996	13.3969
4.56425	19.375		2.77068	13.3944
4.56431	-2.8125		2.7714	13.3476
4.56437	-23.125		2.77212	13.3844
4.56443	-33.9062		2.77284	13.3934
4.56449	-33.9062		2.77356	13.3717
4.56455	-29.2187		2.77428	13.3976
4.56461	-23.75		2.775	13.382
4.56467	-11.25		2.77572	13.4046
4.56473	2.8125		2.77644	13.3716
4.56479	13.5938		2.77716	13.3556
4.56485	22.3438		2.77788	13.3649
4.56491	20.9375		2.7786	13.3674
4.56497	11.4063		2.77932	13.3661
4.56503	-4.6875		2.78004	13.3736
4.56509	-18.5937		2.78076	13.3888
4.56515	-28.9063		2.78148	13.3967
4.56521	-36.25		2.7822	13.4041
4.56527	-36.25		2.78292	13.4025
4.56533	-25.1563		2.78364	13.3751
4.56539	-11.0938		2.78436	13.3859
4.56545	5.78125		2.78508	13.3644
4.56551	18.4375		2.7858	13.3688
4.56557	21.25		2.78652	13.3765
4.56563	17.0312		2.78724	13.4336
4.56569	11.0938		2.78797	13.3653
4.56575	-1.25		2.78869	13.4165
4.56581	-16.4062		2.78941	13.4109
4.56587	-27.8125		2.79013	13.3769
4.56593	-37.5		2.79085	13.3686
4.56599	-33.9062		2.79157	13.35
4.56605	-26.7188		2.79229	13.3768
4.56611	-15.3125		2.79301	13.3845
4.56617	3.59375		2.79373	13.4238
4.56623	16.7187		2.79445	13.3647
4.56629	24.0625		2.79517	13.4096
4.56635	21.875		2.79589	13.382
4.56641	13.125		2.79661	13.4291
4.56647	-4.21875		2.79733	13.398
4.56653	-19.2187		2.79805	13.404
4.56659	-33.2812		2.79877	13.3978
4.56665	-36.7187		2.79949	13.4134
4.56671	-35.3125		2.80021	13.4158
4.56677	-24.0625		2.80093	13.3973
4.56683	-8.59375		2.80165	13.4179
4.56689	7.1875		2.80237	13.3916
4.56695	20		2.80309	13.4157
4.56701	21.5625		2.80381	13.3619
4.56707	19.0625		2.80453	13.3772
4.56713	11.25		2.80525	13.4091
4.56719	-8.28125		2.80597	13.4284
4.56725	-26.0938		2.80669	13.4004
4.56731	-37.3437		2.80741	13.4086
4.56737	-36.0937		2.80813	13.4168
4.56743	-31.0937		2.80885	13.402
4.56749	-24.0625		2.80957	13.3849
4.56755	-7.8125		2.81029	13.4416
4.56761	9.6875		2.81101	13.3829
4.56767	19.5312		2.81173	13.3962
4.56773	23.4375		2.81245	13.3958
4.56779	19.2187		2.81317	13.4058
4.56785	10.3125		2.81389	13.4399
4.56791	-2.65625		2.81461	13.3915
4.56797	-18.9062		2.81533	13.3922
4.56803	-31.7187		2.81605	13.4097
4.56809	-35.7812		2.81677	13.4
4.56815	-33.5937		2.81749	13.4021
4.56821	-24.5313		2.81821	13.3848
4.56827	-16.875		2.81893	13.3571
4.56833	-2.03125		2.81965	13.4126
4.56839	13.125		2.82037	13.3951
4.56845	18.9062		2.82109	13.4346
4.56851	16.7187		2.82181	13.421
4.56857	9.21875		2.82253	13.3939
4.56863	-7.03125		2.82325	13.4204
4.56869	-26.0938		2.82397	13.385
4.56875	-33.75		2.82469	13.389
4.56881	-33.4375		2.82541	13.4
4.56887	-31.875		2.82613	13.4111
4.56893	-25.9375		2.82685	13.3967
4.56899	-12.3438		2.82757	13.4269
4.56905	7.1875		2.82829	13.4107
4.56911	16.7187		2.82901	13.3929
4.56917	20.4687		2.82973	13.4208
4.56923	20.7812		2.83045	13.3796
4.56929	9.375		2.83117	13.3869
4.56935	-5.625		2.83189	13.3809
4.56941	-15.625		2.83261	13.4061
4.56947	-33.4375		2.83333	13.414
4.56953	-42.1875		2.83405	13.4192
4.56959	-42.0313		2.83477	13.3931
4.56965	-29.8437		2.83549	13.392
4.56971	-11.7188		2.83621	13.4148
4.56977	1.5625		2.83693	13.3887
4.56983	15.9375		2.83765	13.3713
4.56989	22.3438		2.83837	13.3751
4.56995	20.3125		2.83909	13.4036
4.57001	13.75		2.83981	13.4193
4.57007	-1.09375		2.84053	13.4062
4.57013	-17.6562		2.84125	13.3862
4.57019	-31.875		2.84197	13.446
4.57025	-36.0937		2.84269	13.4099
4.57031	-27.1875		2.84341	13.4034
4.57037	-21.5625		2.84413	13.3949
4.57043	-16.7187		2.84485	13.378
4.57049	-1.71875		2.84557	13.3894
4.57055	16.875		2.84629	13.384
4.57061	23.125		2.84701	13.3965
4.57067	19.6875		2.84773	13.3957
4.57073	9.84375		2.84845	13.4235
4.57079	-5.15625		2.84917	13.3885
4.57085	-24.2188		2.84989	13.4363
4.57091	-38.125		2.85061	13.3939
4.57097	-38.75		2.85133	13.398
4.57103	-32.6562		2.85205	13.3744
4.57109	-19.5312		2.85277	13.4328
4.57115	-6.5625		2.85349	13.3976
4.57121	6.40625		2.85421	13.433
4.57127	18.4375		2.85493	13.416
4.57133	19.2187		2.85565	13.3991
4.57139	20.9375		2.85637	13.3891
4.57145	11.875		2.85709	13.3974
4.57151	-7.34375		2.85781	13.3881
4.57157	-28.4375		2.85853	13.4015
4.57163	-34.6875		2.85925	13.4386
4.57169	-36.0937		2.85997	13.3617
4.57175	-31.7187		2.86069	13.4124
4.57181	-23.5938		2.86141	13.4113
4.57187	-13.4375		2.86213	13.3976
4.57193	-1.09375		2.86285	13.4257
4.57199	15.7812		2.86357	13.3757
4.57205	20		2.86429	13.3853
4.57211	19.2187		2.86501	13.4026
4.57217	12.3438		2.86573	13.3929
4.57223	2.8125		2.86645	13.3925
4.57229	-12.0313		2.86717	13.4243
4.57235	-29.375		2.86789	13.4065
4.57241	-36.0937		2.86861	13.4093
4.57247	-39.5312		2.86933	13.3977
4.57253	-30.1562		2.87005	13.3961
4.57259	-17.5		2.87077	13.377
4.57265	-8.125		2.87149	13.3834
4.57271	5		2.87221	13.3805
4.57277	20.7812		2.87293	13.389
4.57283	22.8125		2.87365	13.3945
4.57289	13.5938		2.87437	13.4002
4.57295	1.25		2.87509	13.3918
4.57301	-10.1562		2.87581	13.3985
4.57307	-25.9375		2.87653	13.3936
4.57313	-35.9375		2.87725	13.3881
4.57319	-39.0625		2.87797	13.3752
4.57325	-31.875		2.87869	13.4222
4.57331	-17.9687		2.87941	13.4004
4.57337	1.5625		2.88013	13.4001
4.57343	18.2812		2.88085	13.407
4.57349	21.5625		2.88157	13.3535
4.57355	16.25		2.88229	13.4021
4.57361	9.84375		2.88301	13.382
4.57367	-4.21875		2.88373	13.3783
4.57373	-22.0313		2.88445	13.3748
4.57379	-32.3437		2.88517	13.3992
4.57385	-36.875		2.88589	13.3586
4.57391	-34.6875		2.88661	13.4125
4.57397	-21.4063		2.88733	13.4057
4.57403	-6.71875		2.88805	13.4044
4.57409	9.21875		2.88877	13.3849
4.57415	14.6875		2.88949	13.406
4.57421	19.0625		2.89021	13.3321
4.57427	18.75		2.89093	13.3436
4.57433	11.5625		2.89165	13.3457
4.57439	-5.78125		2.89237	13.3366
4.57445	-22.3438		2.89309	13.3687
4.57451	-36.25		2.89381	13.3528
4.57457	-41.5625		2.89453	13.3876
4.57463	-36.0937		2.89525	13.383
4.57469	-21.7188		2.89597	13.3586
4.57475	-8.4375		2.89669	13.3743
4.57481	4.375		2.89741	13.3636
4.57487	19.0625		2.89813	13.3521
4.57493	26.5625		2.89885	13.34
4.57499	19.0625		2.89957	13.3634
4.57505	9.84375		2.90029	13.3668
4.57511	-6.25		2.90101	13.3645
4.57517	-22.9688		2.90173	13.4024
4.57523	-32.8125		2.90245	13.3571
4.57529	-35.625		2.90317	13.3605
4.57535	-33.75		2.90389	13.3624
4.57541	-26.875		2.90461	13.3847
4.57547	-17.0312		2.90533	13.3709
4.57553	-0.15625		2.90605	13.3386
4.57559	16.0937		2.90677	13.3655
4.57565	22.0313		2.90749	13.3909
4.57571	19.375		2.90821	13.3746
4.57577	15.3125		2.90893	13.377
4.57583	-0.15625		2.90965	13.3694
4.57589	-13.75		2.91037	13.3545
4.57595	-28.125		2.91109	13.3199
4.57601	-39.0625		2.91181	13.3581
4.57607	-40.1562		2.91253	13.3902
4.57613	-28.125		2.91325	13.3917
4.57619	-13.125		2.91397	13.3791
4.57625	3.28125		2.91469	13.3723
4.57631	19.6875		2.91541	13.3611
4.57637	29.0625		2.91613	13.3436
4.57643	22.5		2.91685	13.3801
4.57649	6.25		2.91757	13.3707
4.57655	-7.1875		2.91829	13.3561
4.57661	-22.9688		2.91901	13.3472
4.57667	-32.0312		2.91973	13.3861
4.57673	-36.7187		2.92045	13.3698
4.57679	-35.7812		2.92117	13.365
4.57685	-26.875		2.92189	13.3617
4.57691	-11.4063		2.92261	13.3684
4.57697	3.4375		2.92333	13.4087
4.57703	17.6562		2.92405	13.3757
4.57709	23.75		2.92477	13.3494
4.57715	21.4063		2.92549	13.3372
4.57721	11.0938		2.92621	13.3935
4.57727	-1.5625		2.92693	13.3602
4.57733	-20.625		2.92765	13.3772
4.57739	-38.125		2.92837	13.3812
4.57745	-39.375		2.92909	13.3622
4.57751	-38.75		2.92981	13.3793
4.57757	-26.0938		2.93053	13.3505
4.57763	-10.3125		2.93125	13.3423
4.57769	-0.9375		2.93197	13.3773
4.57775	14.8437		2.93269	13.3436
4.57781	24.6875		2.93341	13.3769
4.57787	23.75		2.93413	13.3861
4.57793	15.7812		2.93485	13.3621
4.57799	-2.96875		2.93557	13.3767
4.57805	-19.6875		2.93629	13.4024
4.57811	-31.7187		2.93701	13.3519
4.57817	-33.2812		2.93773	13.3851
4.57823	-31.25		2.93845	13.3659
4.57829	-21.875		2.93917	13.4039
4.57835	-11.0938		2.93989	13.3679
4.57841	2.03125		2.94061	13.3868
4.57847	20.7812		2.94133	13.3951
4.57853	27.0313		2.94205	13.3729
4.57859	17.3437		2.94277	13.3668
4.57865	6.875		2.94349	13.3434
4.57871	-5.78125		2.94421	13.3449
4.57877	-21.5625		2.94493	13.3758
4.57883	-31.25		2.94565	13.3587
4.57889	-35.9375		2.94637	13.3637
4.57895	-34.8437		2.94709	13.3602
4.57901	-25.4688		2.94781	13.3652
4.57907	-8.4375		2.94853	13.3865
4.57913	2.1875		2.94925	13.397
4.57919	12.8125		2.94997	13.3746
4.57925	20.3125		2.95069	13.3741
4.57931	17.6562		2.95141	13.3456
4.57937	10		2.95213	13.3417
4.57943	-0.3125		2.95285	13.3412
4.57949	-16.875		2.95357	13.3775
4.57955	-30.9375		2.95429	13.3736
4.57961	-39.5312		2.95501	13.3789
4.57967	-36.0937		2.95573	13.3785
4.57973	-22.5		2.95645	13.3856
4.57979	-9.84375		2.95717	13.3926
4.57985	4.375		2.95789	13.3806
4.57991	14.8437		2.95861	13.3752
4.57997	22.6563		2.95933	13.3467
4.58003	20		2.96005	13.353
4.58009	10		2.96077	13.3573
4.58015	-5		2.96149	13.367
4.58021	-21.875		2.96221	13.3731
4.58027	-28.5938		2.96293	13.3794
4.58033	-33.75		2.96365	13.3621
4.58039	-33.2812		2.96437	13.3764
4.58045	-28.2813		2.96509	13.3699
4.58051	-15.1562		2.96581	13.3822
4.58057	6.71875		2.96653	13.3798
4.58063	19.2187		2.96725	13.3861
4.58069	25.7813		2.96797	13.3928
4.58075	23.4375		2.96869	13.3766
4.58081	11.5625		2.96941	13.412
4.58087	-2.34375		2.97013	13.4117
4.58093	-16.5625		2.97085	13.3638
4.58099	-27.9688		2.97157	13.3911
4.58105	-33.4375		2.97229	13.4259
4.58111	-32.0312		2.97301	13.3774
4.58117	-25.625		2.97373	13.4308
4.58123	-14.5313		2.97445	13.4106
4.58129	-1.875		2.97517	13.4226
4.58135	13.5938		2.97589	13.4121
4.58141	22.1875		2.97661	13.3996
4.58147	22.6563		2.97733	13.4034
4.58153	9.375		2.97805	13.3784
4.58159	-7.5		2.97877	13.3937
4.58165	-20.4687		2.97949	13.4109
4.58171	-27.8125		2.98021	13.3847
4.58177	-35.4687		2.98093	13.4097
4.58183	-34.6875		2.98165	13.3748
4.58189	-25.625		2.98237	13.4287
4.58195	-11.875		2.98309	13.3839
4.58201	6.25		2.98381	13.397
4.58207	18.125		2.98453	13.4128
4.58213	25.7813		2.98525	13.3916
4.58219	25.1563		2.98597	13.3821
4.58225	10.7813		2.98669	13.3808
4.58231	-8.28125		2.98741	13.3873
4.58237	-21.5625		2.98813	13.3875
4.58243	-34.375		2.98885	13.4036
4.58249	-38.4375		2.98957	13.4014
4.58255	-33.9062		2.99029	13.3873
4.58261	-25.7813		2.99101	13.4136
4.58267	-10.3125		2.99173	13.4015
4.58273	10		2.99245	13.3863
4.58279	22.0313		2.99317	13.4018
4.58285	23.9063		2.99389	13.3794
4.58291	20.9375		2.99461	13.4085
4.58297	10.4687		2.99533	13.3901
4.58303	-0.9375		2.99605	13.4176
4.58309	-21.25		2.99677	13.3738
4.58315	-34.375		2.99749	13.3785
4.58321	-37.5		2.99821	13.3871
4.58327	-39.0625		2.99893	13.3918
4.58333	-26.4063		2.99965	13.3913
4.58339	-12.0313		3.00037	13.3643
4.58345	3.90625		3.00109	13.3875
4.58351	18.9062		3.00181	13.4426
4.58357	20		3.00253	13.4096
4.58363	12.6563		3.00325	13.3918
4.58369	9.84375		3.00397	13.3963
4.58375	-4.84375		3.00469	13.3656
4.58381	-18.2812		3.00541	13.3734
4.58387	-32.3437		3.00613	13.3975
4.58393	-39.8437		3.00685	13.4035
4.58399	-36.0937		3.00757	13.4217
4.58405	-24.2188		3.00829	13.3937
4.58411	-9.0625		3.00901	13.3821
4.58417	4.375		3.00973	13.3972
4.58423	14.5313		3.01046	13.4054
4.58429	23.125		3.01118	13.3963
4.58435	20.1562		3.0119	13.4069
4.58441	11.7188		3.01262	13.4155
4.58447	-3.4375		3.01334	13.39
4.58453	-20.4687		3.01406	13.3537
4.58459	-32.6562		3.01478	13.3797
4.58465	-34.6875		3.0155	13.4066
4.58471	-31.4062		3.01622	13.3985
4.58477	-25.9375		3.01694	13.3763
4.58483	-14.2188		3.01766	13.3758
4.58489	-0.3125		3.01838	13.3945
4.58495	13.75		3.0191	13.3861
4.58501	20.625		3.01982	13.3819
4.58507	25.1563		3.02054	13.3991
4.58513	12.5		3.02126	13.4016
4.58519	-7.65625		3.02198	13.386
4.58525	-22.9688		3.0227	13.4469
4.58531	-30.1562		3.02342	13.3968
4.58537	-35.1562		3.02414	13.3918
4.58543	-34.375		3.02486	13.3749
4.58549	-26.4063		3.02558	13.4053
4.58555	-13.75		3.0263	13.4109
4.58561	4.0625		3.02702	13.4032
4.58567	15.9375		3.02774	13.3894
4.58573	21.25		3.02846	13.3788
4.58579	20		3.02918	13.4054
4.58585	8.75		3.0299	13.3799
4.58591	-6.09375		3.03062	13.4003
4.58597	-18.9062		3.03134	13.3898
4.58603	-27.1875		3.03206	13.4159
4.58609	-35.625		3.03278	13.3997
4.58615	-37.1875		3.0335	13.385
4.58621	-27.8125		3.03422	13.396
4.58627	-11.25		3.03494	13.3558
4.58633	0.9375		3.03566	13.3618
4.58639	14.0625		3.03638	13.3835
4.58645	22.0313		3.0371	13.3785
4.58651	19.2187		3.03782	13.3679
4.58657	11.0938		3.03854	13.3524
4.58663	-3.4375		3.03926	13.3634
4.58669	-18.2812		3.03998	13.3695
4.58675	-31.25		3.0407	13.4043
4.58681	-40.7812		3.04142	13.3792
4.58687	-38.125		3.04214	13.388
4.58693	-26.0938		3.04286	13.4045
4.58699	-13.5938		3.04358	13.3555
4.58705	-1.25		3.0443	13.3513
4.58711	9.375		3.04502	13.3535
4.58717	19.0625		3.04574	13.343
4.58723	21.5625		3.04646	13.3666
4.58729	14.2188		3.04718	13.3738
4.58735	0.625		3.0479	13.3628
4.58741	-12.1875		3.04862	13.3714
4.58747	-25.3125		3.04934	13.3576
4.58753	-39.375		3.05006	13.3817
4.58759	-41.875		3.05078	13.3806
4.58765	-32.1875		3.0515	13.3686
4.58771	-19.8437		3.05222	13.3504
4.58777	-3.4375		3.05294	13.3436
4.58783	10		3.05366	13.3652
4.58789	21.25		3.05438	13.3695
4.58795	21.25		3.0551	13.3544
4.58801	13.5938		3.05582	13.3451
4.58807	1.71875		3.05654	13.3633
4.58813	-15.625		3.05726	13.3675
4.58819	-30.1562		3.05798	13.3466
4.58825	-36.0937		3.0587	13.3587
4.58831	-34.0625		3.05942	13.3515
4.58837	-23.9063		3.06014	13.3766
4.58843	-14.0625		3.06086	13.3674
4.58849	3.4375		3.06158	13.3546
4.58855	17.6562		3.0623	13.3661
4.58861	23.5938		3.06302	13.3563
4.58867	23.2813		3.06374	13.32
4.58873	12.0313		3.06446	13.3315
4.58879	-4.0625		3.06518	13.3681
4.58885	-24.375		3.0659	13.3497
4.58891	-38.9062		3.06662	13.3402
4.58897	-40.4687		3.06734	13.3662
4.58903	-36.5625		3.06806	13.3509
4.58909	-30.625		3.06878	13.3253
4.58915	-18.75		3.0695	13.3475
4.58921	-2.65625		3.07022	13.3611
4.58927	13.125		3.07094	13.3314
4.58933	22.5		3.07166	13.3884
4.58939	22.0313		3.07238	13.3646
4.58945	18.4375		3.0731	13.331
4.58951	3.125		3.07382	13.367
4.58957	-17.3437		3.07454	13.3585
4.58963	-31.0937		3.07526	13.3485
4.58969	-41.5625		3.07598	13.3791
4.58975	-40.1562		3.0767	13.3873
4.58981	-27.0313		3.07742	13.3584
4.58987	-7.8125		3.07814	13.3363
4.58993	8.4375		3.07886	13.384
4.58999	15.4687		3.07958	13.3125
4.59005	19.5312		3.0803	13.3219
4.59011	18.9062		3.08102	13.3285
4.59017	8.28125		3.08174	13.3388
4.59023	-6.875		3.08246	13.3572
4.59029	-22.0313		3.08318	13.3531
4.59035	-33.125		3.0839	13.3415
4.59041	-37.5		3.08462	13.3611
4.59047	-35.1562		3.08534	13.3445
4.59053	-22.6563		3.08606	13.3476
4.59059	-13.75		3.08678	13.3101
4.59065	2.96875		3.0875	13.3345
4.59071	18.125		3.08822	13.3534
4.59077	19.2187		3.08894	13.3766
4.59083	18.2812		3.08966	13.3644
4.59089	7.8125		3.09038	13.3657
4.59095	-3.28125		3.0911	13.3194
4.59101	-18.75		3.09182	13.3363
4.59107	-30.4687		3.09254	13.3183
4.59113	-39.8437		3.09326	13.3431
4.59119	-37.6562		3.09398	13.3498
4.59125	-27.3438		3.0947	13.3648
4.59131	-12.8125		3.09542	13.3808
4.59137	3.90625		3.09614	13.3437
4.59143	15.625		3.09686	13.367
4.59149	22.1875		3.09758	13.338
4.59155	24.2188		3.0983	13.3512
4.59161	15.1562		3.09902	13.3418
4.59167	-7.8125		3.09974	13.3348
4.59173	-23.75		3.10046	13.3178
4.59179	-31.4062		3.10118	13.3441
4.59185	-33.4375		3.1019	13.3518
4.59191	-29.0625		3.10262	13.3579
4.59197	-23.4375		3.10334	13.3695
4.59203	-8.75		3.10406	13.3525
4.59209	7.8125		3.10478	13.3362
4.59215	14.6875		3.1055	13.3328
4.59221	15.9375		3.10622	13.3578
4.59227	14.2188		3.10694	13.351
4.59233	6.5625		3.10766	13.3406
4.59239	-3.4375		3.10838	13.3598
4.59245	-15.4687		3.1091	13.3299
4.59251	-28.5938		3.10982	13.3585
4.59257	-37.8125		3.11054	13.3602
4.59263	-38.4375		3.11126	13.3121
4.59269	-25.4688		3.11198	13.3369
4.59275	-5		3.1127	13.333
4.59281	10.4687		3.11342	13.3645
4.59287	16.4062		3.11414	13.3332
4.59293	19.6875		3.11486	13.3579
4.59299	13.9063		3.11558	13.3359
4.59305	8.75		3.1163	13.3427
4.59311	-2.1875		3.11702	13.3566
4.59317	-18.75		3.11774	13.3353
4.59323	-33.4375		3.11846	13.3556
4.59329	-37.9687		3.11918	13.3547
4.59335	-37.6562		3.1199	13.351
4.59341	-25.4688		3.12062	13.3813
4.59347	-8.90625		3.12134	13.3652
4.59353	2.8125		3.12206	13.3403
4.59359	13.75		3.12278	13.3863
4.59365	20.1562		3.1235	13.3609
4.59371	18.5937		3.12422	13.3239
4.59377	9.21875		3.12494	13.347
4.59383	-3.4375		3.12566	13.3226
4.59389	-18.5937		3.12638	13.3641
4.59395	-32.8125		3.1271	13.3595
4.59401	-40.1562		3.12782	13.3609
4.59407	-35.3125		3.12854	13.3428
4.59413	-22.6563		3.12926	13.3663
4.59419	-7.34375		3.12998	13.3752
4.59425	3.4375		3.1307	13.3216
4.59431	11.25		3.13142	13.3588
4.59437	18.5937		3.13214	13.3353
4.59443	16.5625		3.13286	13.333
4.59449	9.84375		3.13358	13.3453
4.59455	-1.875		3.1343	13.3816
4.59461	-18.9062		3.13502	13.3444
4.59467	-31.0937		3.13574	13.3787
4.59473	-33.75		3.13646	13.3633
4.59479	-32.0312		3.13718	13.3545
4.59485	-22.9688		3.1379	13.3652
4.59491	-10.9375		3.13862	13.3496
4.59497	6.40625		3.13934	13.3403
4.59503	18.4375		3.14006	13.3891
4.59509	22.0313		3.14078	13.3544
4.59515	20		3.1415	13.3704
4.59521	10.3125		3.14222	13.385
4.59527	-0.625		3.14294	13.3699
4.59533	-15.1562		3.14366	13.3605
4.59539	-31.0937		3.14438	13.3721
4.59545	-39.0625		3.1451	13.3593
4.59551	-38.75		3.14582	13.3601
4.59557	-29.8437		3.14654	13.3256
4.59563	-15.9375		3.14726	13.3548
4.59569	1.71875		3.14798	13.3906
4.59575	17.6562		3.1487	13.3551
4.59581	25.4688		3.14942	13.3665
4.59587	20.1562		3.15014	13.3643
4.59593	6.25		3.15086	13.3706
4.59599	-3.28125		3.15158	13.3359
4.59605	-18.9062		3.1523	13.3305
4.59611	-32.0312		3.15302	13.3482
4.59617	-37.3437		3.15374	13.3373
4.59623	-38.9062		3.15446	13.3311
4.59629	-26.5625		3.15518	13.3862
4.59635	-11.875		3.1559	13.361
4.59641	1.5625		3.15662	13.3865
4.59647	15.9375		3.15734	13.3499
4.59653	26.5625		3.15806	13.3917
4.59659	21.7188		3.15878	13.3586
4.59665	10.7813		3.1595	13.3894
4.59671	-5.625		3.16022	13.3718
4.59677	-22.0313		3.16094	13.369
4.59683	-27.6563		3.16166	13.3561
4.59689	-36.5625		3.16238	13.3601
4.59695	-36.7187		3.1631	13.4003
4.59701	-27.0313		3.16382	13.3627
4.59707	-11.4063		3.16454	13.3478
4.59713	1.5625		3.16526	13.3746
4.59719	17.9687		3.16598	13.3674
4.59725	27.0313		3.1667	13.363
4.59731	20.3125		3.16742	13.38
4.59737	7.8125		3.16814	13.395
4.59743	-5.625		3.16886	13.3699
4.59749	-21.5625		3.16958	13.3894
4.59755	-31.4062		3.1703	13.3713
4.59761	-35.9375		3.17102	13.3937
4.59767	-27.9688		3.17174	13.372
4.59773	-20.1562		3.17246	13.3805
4.59779	-7.8125		3.17318	13.3701
4.59785	5.3125		3.1739	13.3997
4.59791	17.0312		3.17462	13.3706
4.59797	22.5		3.17534	13.3561
4.59803	16.5625		3.17606	13.3711
4.59809	8.75		3.17678	13.3838
4.59815	-6.875		3.1775	13.3854
4.59821	-27.1875		3.17822	13.3513
4.59827	-35.7812		3.17894	13.3651
4.59833	-38.2812		3.17966	13.3497
4.59839	-35.1562		3.18038	13.3609
4.59845	-24.5313		3.1811	13.3787
4.59851	-10.9375		3.18182	13.3639
4.59857	6.09375		3.18254	13.3813
4.59863	17.3437		3.18326	13.3802
4.59869	20		3.18398	13.3848
4.59875	17.1875		3.1847	13.3909
4.59881	9.21875		3.18542	13.3562
4.59887	-1.09375		3.18614	13.3807
4.59893	-14.6875		3.18686	13.3916
4.59899	-28.75		3.18758	13.372
4.59905	-37.0312		3.1883	13.3866
4.59911	-38.2812		3.18902	13.3703
4.59917	-27.1875		3.18974	13.3901
4.59923	-17.3437		3.19046	13.4154
4.59929	-1.5625		3.19118	13.3749
4.59935	12.1875		3.1919	13.3774
4.59941	20.3125		3.19262	13.4124
4.59947	21.875		3.19334	13.4084
4.59953	14.8437		3.19406	13.3956
4.59959	2.5		3.19478	13.3863
4.59965	-13.2813		3.1955	13.4194
4.59971	-27.1875		3.19622	13.3824
4.59977	-35.625		3.19694	13.3855
4.59983	-37.3437		3.19766	13.3451
4.59989	-24.2188		3.19838	13.3818
4.59995	-8.59375		3.1991	13.3702
4.60001	6.875		3.19982	13.3942
4.60007	21.5625		3.20054	13.3845
4.60013	22.5		3.20126	13.4179
4.60019	16.7187		3.20198	13.3711
4.60025	4.0625		3.2027	13.3885
4.60031	-7.65625		3.20342	13.3827
4.60037	-24.2188		3.20414	13.3526
4.60043	-37.9687		3.20486	13.3811
4.60049	-38.2812		3.20558	13.3603
4.60055	-31.4062		3.2063	13.3681
4.60061	-22.5		3.20702	13.3782
4.60067	-6.25		3.20774	13.3882
4.60073	11.25		3.20846	13.412
4.60079	18.4375		3.20918	13.3883
4.60085	19.8437		3.2099	13.408
4.60091	16.5625		3.21062	13.3697
4.60097	6.09375		3.21134	13.3363
4.60103	-6.5625		3.21206	13.3809
4.60109	-24.5313		3.21278	13.3673
4.60115	-39.2187		3.2135	13.3843
4.60121	-37.9687		3.21422	13.3736
4.60127	-31.0937		3.21494	13.4012
4.60133	-20.625		3.21566	13.3688
4.60139	-3.59375		3.21638	13.3626
4.60145	10.1562		3.2171	13.3771
4.60151	19.6875		3.21782	13.3905
4.60157	22.0313		3.21854	13.3735
4.60163	17.3437		3.21926	13.3967
4.60169	5.46875		3.21998	13.3436
4.60175	-12.9688		3.2207	13.3448
4.60181	-25.625		3.22142	13.375
4.60187	-31.4062		3.22214	13.3922
4.60193	-34.375		3.22286	13.3798
4.60199	-30.3125		3.22358	13.3509
4.60205	-20.4687		3.2243	13.389
4.60211	-8.28125		3.22502	13.3607
4.60217	7.96875		3.22574	13.3511
4.60223	18.5937		3.22646	13.3613
4.60229	27.3438		3.22718	13.3779
4.60235	25		3.2279	13.3663
4.60241	9.21875		3.22862	13.3793
4.60247	-6.875		3.22934	13.3603
4.60253	-23.125		3.23006	13.3444
4.60259	-35.4687		3.23078	13.3477
4.60265	-37.6562		3.2315	13.3578
4.60271	-35.625		3.23222	13.3375
4.60277	-23.5938		3.23294	13.34
4.60283	-6.875		3.23367	13.3483
4.60289	12.8125		3.23439	13.3832
4.60295	21.4063		3.23511	13.3685
4.60301	18.4375		3.23583	13.3717
4.60307	11.7188		3.23655	13.3523
4.60313	1.875		3.23727	13.3478
4.60319	-10.7813		3.23799	13.3153
4.60325	-21.875		3.23871	13.3296
4.60331	-30.3125		3.23943	13.3298
4.60337	-33.75		3.24015	13.3425
4.60343	-32.3437		3.24087	13.3567
4.60349	-21.4063		3.24159	13.3321
4.60355	-3.59375		3.24231	13.3649
4.60361	12.3438		3.24303	13.3599
4.60367	18.75		3.24375	13.3468
4.60373	19.6875		3.24447	13.3626
4.60379	18.125		3.24519	13.3442
4.60385	6.71875		3.24591	13.3563
4.60391	-9.53125		3.24663	13.3658
4.60397	-22.1875		3.24735	13.3535
4.60403	-37.6562		3.24807	13.3611
4.60409	-40.3125		3.24879	13.3639
4.60415	-33.75		3.24951	13.3531
4.60421	-20		3.25023	13.393
4.60427	-6.71875		3.25095	13.3665
4.60433	5		3.25167	13.3258
4.60439	15.625		3.25239	13.3294
4.60445	18.4375		3.25311	13.3488
4.60451	19.8437		3.25383	13.3496
4.60457	8.59375		3.25455	13.3617
4.60463	-7.65625		3.25527	13.3774
4.60469	-20.9375		3.25599	13.3412
4.60475	-33.9062		3.25671	13.3572
4.60481	-39.5312		3.25743	13.3334
4.60487	-34.6875		3.25815	13.3063
4.60493	-22.5		3.25887	13.3339
4.60499	-3.90625		3.25959	13.3268
4.60505	14.0625		3.26031	13.3228
4.60511	22.0313		3.26103	13.3392
4.60517	19.6875		3.26175	13.3641
4.60523	12.6563		3.26247	13.3441
4.60529	2.34375		3.26319	13.36
4.60535	-17.5		3.26391	13.3499
4.60541	-26.4063		3.26463	13.3408
4.60547	-37.3437		3.26535	13.349
4.60553	-38.4375		3.26607	13.3438
4.60559	-31.7187		3.26679	13.3503
4.60565	-18.9062		3.26751	13.3791
4.60571	-8.59375		3.26823	13.3697
4.60577	2.34375		3.26895	13.3385
4.60583	14.2188		3.26967	13.3201
4.60589	24.0625		3.27039	13.3648
4.60595	17.5		3.27111	13.327
4.60601	4.53125		3.27183	13.3095
4.60607	-9.53125		3.27255	13.3346
4.60613	-21.25		3.27327	13.3251
4.60619	-31.4062		3.27399	13.3353
4.60625	-35		3.27471	13.346
4.60631	-33.9062		3.27543	13.3293
4.60637	-27.0313		3.27615	13.3806
4.60643	-10.7813		3.27687	13.3381
4.60649	9.0625		3.27759	13.3618
4.60655	20		3.27831	13.3314
4.60661	20.1562		3.27903	13.3474
4.60667	17.5		3.27975	13.3375
4.60673	7.34375		3.28047	13.3426
4.60679	-7.65625		3.28119	13.3374
4.60685	-23.2813		3.28191	13.3489
4.60691	-32.3437		3.28263	13.3697
4.60697	-36.0937		3.28335	13.3652
4.60703	-31.25		3.28407	13.3538
4.60709	-23.125		3.28479	13.3351
4.60715	-11.7188		3.28551	13.3379
4.60721	1.5625		3.28623	13.3347
4.60727	11.4063		3.28695	13.3352
4.60733	19.8437		3.28767	13.3317
4.60739	22.9688		3.28839	13.3473
4.60745	10.1562		3.28911	13.3642
4.60751	-2.1875		3.28983	13.3692
4.60757	-24.5313		3.29055	13.349
4.60763	-35.3125		3.29127	13.3547
4.60769	-34.6875		3.29199	13.3482
4.60775	-31.875		3.29271	13.3284
4.60781	-23.4375		3.29343	13.3309
4.60787	-12.8125		3.29415	13.343
4.60793	2.1875		3.29487	13.3113
4.60799	12.1875		3.29559	13.3355
4.60805	21.4063		3.29631	13.3685
4.60811	20.7812		3.29703	13.3278
4.60817	9.6875		3.29775	13.3636
4.60823	-7.34375		3.29847	13.3407
4.60829	-21.875		3.29919	13.3415
4.60835	-33.4375		3.29991	13.3538
4.60841	-38.2812		3.30063	13.3566
4.60847	-30.625		3.30135	13.3335
4.60853	-24.375		3.30207	13.3667
4.60859	-12.8125		3.30279	13.3476
4.60865	4.0625		3.30351	13.3697
4.60871	18.2812		3.30423	13.3406
4.60877	24.375		3.30495	13.3403
4.60883	20.9375		3.30567	13.3637
4.60889	8.75		3.30639	13.3706
4.60895	-9.53125		3.30711	13.3748
4.60901	-25.1563		3.30783	13.3579
4.60907	-33.75		3.30855	13.354
4.60913	-38.9062		3.30927	13.3466
4.60919	-33.4375		3.30999	13.3613
4.60925	-26.5625		3.31071	13.3566
4.60931	-9.6875		3.31143	13.3588
4.60937	9.6875		3.31215	13.3493
4.60943	22.1875		3.31287	13.3242
4.60949	27.1875		3.31359	13.3301
4.60955	21.7188		3.31431	13.3722
4.60961	4.6875		3.31503	13.3683
4.60967	-9.84375		3.31575	13.3584
4.60973	-23.75		3.31647	13.3541
4.60979	-34.375		3.31719	13.3973
4.60985	-39.5312		3.31791	13.3467
4.60991	-32.3437		3.31863	13.3802
4.60997	-19.2187		3.31935	13.4001
4.61003	-3.4375		3.32007	13.3709
4.61009	12.1875		3.32079	13.373
4.61015	23.75		3.32151	13.3554
4.61021	24.375		3.32223	13.3621
4.61027	15.3125		3.32295	13.398
4.61033	0.9375		3.32367	13.3396
4.61039	-12.5		3.32439	13.3754
4.61045	-22.3438		3.32511	13.3568
4.61051	-30		3.32583	13.374
4.61057	-35.9375		3.32655	13.3632
4.61063	-34.8437		3.32727	13.3891
4.61069	-24.8438		3.32799	13.3628
4.61075	-12.0313		3.32871	13.358
4.61081	0.625		3.32943	13.419
4.61087	17.6562		3.33015	13.3718
4.61093	26.7188		3.33087	13.373
4.61099	19.5312		3.33159	13.3425
4.61105	8.28125		3.33231	13.3512
4.61111	-5		3.33303	13.3635
4.61117	-24.0625		3.33375	13.3324
4.61123	-36.5625		3.33447	13.3594
4.61129	-37.0312		3.33519	13.3675
4.61135	-30.7812		3.33591	13.3614
4.61141	-16.7187		3.33663	13.3703
4.61147	-4.84375		3.33735	13.343
4.61153	7.96875		3.33807	13.3568
4.61159	17.6562		3.33879	13.359
4.61165	22.1875		3.33951	13.3454
4.61171	20.3125		3.34023	13.3611
4.61177	7.34375		3.34095	13.3697
4.61183	-10.7813		3.34167	13.3492
4.61189	-25.9375		3.34239	13.3936
4.61195	-33.75		3.34311	13.3853
4.61201	-33.5937		3.34383	13.3623
4.61207	-33.5937		3.34455	13.3751
4.61213	-21.4063		3.34527	13.3968
4.61219	-2.03125		3.34599	13.3428
4.61225	10.7813		3.34671	13.3557
4.61231	24.6875		3.34743	13.3783
4.61237	26.7188		3.34815	13.3732
4.61243	17.6562		3.34887	13.3403
4.61249	2.03125		3.34959	13.3833
4.61255	-9.84375		3.35031	13.3642
4.61261	-24.5313		3.35103	13.3422
4.61267	-38.125		3.35175	13.3288
4.61273	-39.0625		3.35247	13.3496
4.61279	-31.7187		3.35319	13.3608
4.61285	-14.5313		3.35391	13.3679
4.61291	6.40625		3.35463	13.3881
4.61297	18.125		3.35535	13.3808
4.61303	24.375		3.35607	13.3201
4.61309	23.75		3.35679	13.3601
4.61315	9.53125		3.35751	13.3821
4.61321	-1.25		3.35823	13.336
4.61327	-12.5		3.35895	13.3351
4.61333	-26.7188		3.35967	13.3659
4.61339	-35.1562		3.36039	13.3683
4.61345	-37.1875		3.36111	13.3563
4.61351	-29.0625		3.36183	13.3704
4.61357	-17.0312		3.36255	13.3701
4.61363	-1.09375		3.36327	13.3525
4.61369	13.2813		3.36399	13.3569
4.61375	23.5938		3.36471	13.371
4.61381	20.625		3.36543	13.3895
4.61387	15.9375		3.36615	13.3887
4.61393	3.28125		3.36687	13.3789
4.61399	-12.8125		3.36759	13.3701
4.61405	-30.4687		3.36831	13.3471
4.61411	-42.1875		3.36903	13.3666
4.61417	-40.7812		3.36975	13.3581
4.61423	-30.3125		3.37047	13.3755
4.61429	-17.0312		3.37119	13.3591
4.61435	-1.25		3.37191	13.3183
4.61441	13.9063		3.37263	13.3848
4.61447	24.0625		3.37335	13.3509
4.61453	26.5625		3.37407	13.3654
4.61459	20		3.37479	13.3645
4.61465	3.4375		3.37551	13.3729
4.61471	-13.125		3.37623	13.3792
4.61477	-30		3.37695	13.3412
4.61483	-38.125		3.37767	13.3707
4.61489	-37.0312		3.37839	13.3505
4.61495	-26.4063		3.37911	13.382
4.61501	-14.0625		3.37983	13.3638
4.61507	0		3.38055	13.3653
4.61513	10.1562		3.38127	13.3564
4.61519	16.4062		3.38199	13.3632
4.61525	20.4687		3.38271	13.3493
4.61531	17.6562		3.38343	13.3711
4.61537	4.375		3.38415	13.3712
4.61543	-10.9375		3.38487	13.3385
4.61549	-27.9688		3.38559	13.3525
4.61555	-36.25		3.38631	13.3474
4.61561	-36.5625		3.38703	13.3599
4.61567	-32.0312		3.38775	13.3453
4.61573	-22.6563		3.38847	13.3545
4.61579	-4.21875		3.38919	13.3481
4.61585	12.6563		3.38991	13.3358
4.61591	22.8125		3.39063	13.3809
4.61597	21.4063		3.39135	13.3388
4.61603	16.0937		3.39207	13.3401
4.61609	5		3.39279	13.3256
4.61615	-10.3125		3.39351	13.3332
4.61621	-21.5625		3.39423	13.3379
4.61627	-33.4375		3.39495	13.3331
4.61633	-38.5937		3.39567	13.3533
4.61639	-34.6875		3.39639	13.3402
4.61645	-23.75		3.39711	13.3221
4.61651	-5		3.39783	13.3405
4.61657	11.0938		3.39855	13.336
4.61663	22.1875		3.39927	13.3483
4.61669	23.125		3.39999	13.3342
4.61675	17.6562		3.40071	13.32
4.61681	6.71875		3.40143	13.3472
4.61687	-8.90625		3.40215	13.3214
4.61693	-24.5313		3.40287	13.3176
4.61699	-37.1875		3.40359	13.362
4.61705	-40.7812		3.40431	13.3341
4.61711	-32.0312		3.40503	13.337
4.61717	-20.1562		3.40575	13.3383
4.61723	-4.53125		3.40647	13.3064
4.61729	13.2813		3.40719	13.3507
4.61735	22.0313		3.40791	13.3378
4.61741	26.7188		3.40863	13.3379
4.61747	18.9062		3.40935	13.3591
4.61753	5.46875		3.41007	13.3445
4.61759	-10.1562		3.41079	13.3684
4.61765	-28.2813		3.41151	13.3432
4.61771	-39.2187		3.41223	13.3324
4.61777	-39.5312		3.41295	13.3226
4.61783	-32.0312		3.41367	13.313
4.61789	-17.6562		3.41439	13.3661
4.61795	-2.96875		3.41511	13.3334
4.61801	10.625		3.41583	13.3658
4.61807	20.4687		3.41655	13.3607
4.61813	23.75		3.41727	13.3386
4.61819	17.9687		3.41799	13.3545
4.61825	5.46875		3.41871	13.3135
4.61831	-10.4687		3.41943	13.3293
4.61837	-29.375		3.42015	13.3451
4.61843	-40.4687		3.42087	13.3143
4.61849	-39.375		3.42159	13.3446
4.61855	-27.8125		3.42231	13.3357
4.61861	-14.375		3.42303	13.3357
4.61867	3.75		3.42375	13.2978
4.61873	15.3125		3.42447	13.3458
4.61879	19.8437		3.42519	13.315
4.61885	20.3125		3.42591	13.3022
4.61891	15.7812		3.42663	13.302
4.61897	2.96875		3.42735	13.3257
4.61903	-9.375		3.42807	13.3325
4.61909	-20.3125		3.42879	13.3523
4.61915	-35.7812		3.42951	13.3547
4.61921	-40.4687		3.43023	13.3158
4.61927	-37.9687		3.43095	13.3178
4.61933	-22.3438		3.43167	13.2999
4.61939	0		3.43239	13.3134
4.61945	11.0938		3.43311	13.331
4.61951	19.2187		3.43383	13.3434
4.61957	20.3125		3.43455	13.3581
4.61963	14.8437		3.43527	13.3433
4.61969	2.65625		3.43599	13.3647
4.61975	-14.0625		3.43671	13.3358
[truncated: 31,338 more rows]

## Sheet: Fig1b
Figure 1b
Flat→O
Time (s)	FPH	F532
2.013	0.884112	0.968658
2.119	0.771986	0.926543
2.225	0.941597	0.983045
2.331	0.805035	1.01384
2.437	1.00288	0.981375
2.543	0.947199	0.979047
2.649	1.02821	0.97231
2.755	0.96339	0.984633
2.861	1.03074	0.97392
2.967	0.948401	0.98581
3.073	0.973197	0.996987
3.179	0.832218	0.975772
3.285	1.03753	0.95862
3.391	0.964756	0.997554
3.496	1.02929	0.950578
3.602	1.07	1.03413
3.708	1.09932	0.956043
3.814	1.00079	0.990933
3.92	1.14923	0.95012
4.026	1.06922	1.0044
4.132	0.989318	1.05512
4.238	1.00908	1.00912
4.344	1.04337	1.09036
4.45	0.951086	1.10622
4.556	1.06161	1.0894
4.662	0.951634	1.16644
4.768	0.951439	1.21141
4.874	0.940189	1.25547
4.979	1.03385	1.18638
5.086	1.01801	1.20694
5.192	0.984375	1.26631
5.298	0.946984	1.27999
5.404	1.00533	1.25624
5.509	0.998109	1.27426
5.615	1.07679	1.27715
5.721	0.929515	1.28576
5.827	1.00288	1.36579
5.933	1.04116	1.29386
6.039	0.984028	1.3078
6.145	1.08947	1.37378
6.251	1.07197	1.33769
6.357	1.00864	1.36079
6.463	1.03747	1.35765
6.569	1.20194	1.35416
6.675	1.11154	1.39247
6.781	0.952208	1.33135
6.887	1.20959	1.3828
6.993	1.15555	1.32212
7.099	1.28797	1.34391
7.205	1.11835	1.38168
7.311	1.20516	1.43153
7.417	1.08751	1.40705
7.523	1.14474	1.40575
7.629	1.26012	1.31541
7.735	1.38514	1.36082
7.841	1.21319	1.35624
7.947	1.27817	1.35082
8.053	1.34635	1.393
8.159	1.32144	1.38716
8.265	1.20285	1.40477
8.371	1.26721	1.41353
8.477	1.24253	1.40872
8.582	1.30435	1.4287
8.689	1.25685	1.41365
8.795	1.28081	1.44208
8.901	1.32118	1.44635
9.007	1.51262	1.36436
9.112	1.42991	1.4185
9.218	1.50483	1.40996
9.324	1.39646	1.38213
9.43	1.50013	1.42695
9.536	1.29154	1.4091
9.642	1.44506	1.43755
9.748	1.57615	1.37703
9.854	1.42301	1.42244
9.96	1.42591	1.45864
10.065	1.44407	1.4043
10.171	1.49754	1.46408
10.277	1.44395	1.44719
10.384	1.54182	1.38173
10.49	1.57385	1.48203
10.596	1.35177	1.43651
10.702	1.39934	1.41861
10.808	1.34005	1.39981
10.914	1.54675	1.4468
11.019	1.46723	1.46485
11.125	1.46123	1.42579
11.231	1.57811	1.44492
11.337	1.4468	1.43191
11.443	1.55672	1.42285
11.549	1.44602	1.49942
11.655	1.54511	1.47518
11.761	1.44751	1.44218
11.867	1.58059	1.46098
11.973	1.39317	1.50344
12.078	1.4121	1.49424
12.184	1.40185	1.49363
12.29	1.49944	1.44257
12.396	1.72658	1.46474
12.502	1.57351	1.45515
12.608	1.56667	1.44991
12.714	1.53762	1.47595
12.82	1.42053	1.4539
12.926	1.47362	1.47655
13.032	1.5141	1.48398
13.138	1.50285	1.45318
13.244	1.58573	1.42999
13.35	1.42668	1.45812
13.456	1.66018	1.41721
13.561	1.44016	1.45572
13.667	1.5001	1.45367
13.774	1.49371	1.48671
13.879	1.56322	1.49318
13.985	1.73759	1.4644
14.091	1.64225	1.45828
14.197	1.74019	1.44387
14.303	1.50191	1.40289
14.409	1.6231	1.4413
14.515	1.61936	1.43519
14.621	1.5	1.42574
14.727	1.52866	1.44116
14.833	1.46534	1.41288
14.939	1.50411	1.40232
15.045	1.42195	1.4387
15.151	1.43104	1.38164
15.257	1.39048	1.42724
15.363	1.39665	1.45354
15.469	1.48402	1.463
15.575	1.44197	1.47128
15.681	1.62197	1.4202
15.787	1.5963	1.40796
15.893	1.57935	1.40633
15.999	1.37973	1.48125
16.104	1.49494	1.41581
16.21	1.34871	1.429
16.316	1.46299	1.45955
16.422	1.42671	1.45514
16.528	1.48554	1.46423
16.634	1.56654	1.41751
16.74	1.50096	1.46539
16.846	1.50629	1.46811
16.952	1.58292	1.41952
17.058	1.44532	1.43096
17.164	1.47011	1.43578
17.27	1.59384	1.41361
17.376	1.44059	1.39056
17.483	1.37727	1.43161
17.588	1.41615	1.42095
17.694	1.37351	1.45114
17.8	1.60336	1.41862
17.906	1.26195	1.45442
18.012	1.58378	1.42655
18.118	1.44701	1.48486
18.224	1.55471	1.42125
18.33	1.45646	1.46967
18.436	1.53211	1.43229
18.542	1.39565	1.48876
18.648	1.37429	1.41267
18.754	1.39432	1.43485
18.86	1.36931	1.44225
18.966	1.31179	1.51895
19.072	1.47859	1.43028
19.178	1.52636	1.40018
19.284	1.40224	1.4408
19.39	1.28122	1.44493
19.496	1.45299	1.42116
19.601	1.33964	1.38009
19.707	1.49035	1.4643
19.813	1.38114	1.43775
19.919	1.40323	1.39893
20.025	1.51419	1.39444
20.131	1.42915	1.42077
20.237	1.54537	1.43083
20.343	1.55296	1.4178
20.449	1.50949	1.3941
20.555	1.58413	1.43809
20.66	1.33056	1.37811
20.766	1.44633	1.38034
20.872	1.41944	1.40478
20.978	1.37082	1.38036
21.084	1.43844	1.4018
21.19	1.58268	1.38216
21.296	1.48901	1.36419
21.402	1.56129	1.40682
21.508	1.41621	1.36384
21.614	1.41442	1.40227
21.72	1.49974	1.38633
21.826	1.62402	1.40091
21.932	1.38011	1.40202
22.038	1.47947	1.39353
22.143	1.51421	1.41315
22.249	1.54298	1.35541
22.355	1.4403	1.35456
22.461	1.55336	1.38026
22.567	1.61779	1.42633
22.673	1.62246	1.36599
22.779	1.72623	1.37961
22.885	1.63781	1.43789
22.991	1.59302	1.35444
23.097	1.54385	1.34661
23.203	1.57129	1.37614
23.309	1.49493	1.38075
23.415	1.50954	1.35075
23.521	1.7096	1.31527
23.626	1.55552	1.37988
23.732	1.52731	1.36734
23.838	1.61572	1.36559
23.945	1.70938	1.37307
24.05	1.66844	1.38836
24.156	1.65841	1.37325
24.262	1.6764	1.39486
24.368	1.67797	1.33786
24.474	1.67767	1.36943
24.58	1.69239	1.37595
24.686	1.65799	1.33514
24.792	1.65387	1.33738
24.898	1.75538	1.37249
25.004	1.69372	1.35128
25.11	1.69325	1.32475
25.216	1.73053	1.37185
25.322	1.7164	1.33846
25.428	1.73129	1.33285
25.534	1.84938	1.36233
25.64	1.77772	1.37299
25.746	1.73585	1.29796
25.852	1.71879	1.3909
25.958	1.80428	1.4103
26.064	1.78462	1.33604
26.17	1.73075	1.40478
26.276	1.72437	1.36334
26.382	1.72351	1.32202
26.488	1.68651	1.32895
26.594	1.73661	1.3044
26.7	1.79301	1.28369
26.806	1.78325	1.37086
26.912	1.828	1.40357
27.018	1.82172	1.39551
27.124	1.71523	1.37792
27.23	1.88025	1.42797
27.336	1.9208	1.43104
27.442	1.7283	1.37787
27.548	1.81324	1.43996
27.653	1.83421	1.44492
27.759	1.78824	1.44459
27.865	1.99936	1.43476
27.971	1.68968	1.45708
28.077	1.92308	1.41795
28.183	1.8146	1.43462
28.289	1.83464	1.45965
28.395	1.80691	1.43312
28.501	1.84739	1.41727
28.607	1.81288	1.41288
28.713	1.73347	1.43155
28.819	1.78816	1.47189
28.925	1.79377	1.47814
29.031	1.85211	1.46993
29.137	1.91449	1.42674
29.243	1.77959	1.47628
29.349	1.90752	1.48082
29.455	1.89301	1.46577
29.561	1.8397	1.39021
29.667	1.93711	1.44002
29.773	2.01502	1.43636
29.879	1.8185	1.48708
29.985	1.83665	1.45073
30.091	1.75873	1.43932
30.197	1.83432	1.40004
30.303	1.82849	1.39379
30.409	1.76882	1.41446
30.515	1.92637	1.44633
30.621	1.86715	1.35897
30.727	1.92212	1.39465
30.833	1.8143	1.37919
30.939	1.82947	1.37685
31.045	1.7713	1.37497
31.151	1.73457	1.39202
31.257	1.81363	1.39811
31.363	1.77391	1.39963
31.469	1.78915	1.382
31.574	1.81979	1.36597
31.68	1.83551	1.40185
31.786	1.83278	1.35861
31.892	1.79427	1.40945
31.998	1.92259	1.39379
32.104	1.85972	1.40488
32.21	1.98588	1.38856
32.316	1.92913	1.32211
32.422	1.89887	1.3728
32.528	1.9204	1.38977
32.634	1.76162	1.33116
32.74	2.01442	1.33514
32.846	1.94463	1.39433
32.952	1.9153	1.36199
33.058	1.73911	1.31847
33.164	1.88634	1.35414
33.27	1.86226	1.35735
33.376	1.97643	1.35834
33.482	1.83827	1.31737
33.587	1.92331	1.31422
33.693	1.82571	1.32118
33.799	1.85089	1.31984
33.905	1.96318	1.31965
34.011	1.90174	1.37265
34.117	1.95174	1.38183
34.223	1.96128	1.42015
34.329	1.92493	1.37597
34.435	1.9182	1.37765
34.541	1.95638	1.39578
34.647	2.03395	1.40685
34.753	2.12788	1.37659
34.859	1.93473	1.35669
34.965	1.99318	1.4086
35.071	2.01996	1.37919
35.177	2.13131	1.40392
35.283	1.98154	1.38648
35.388	2.09112	1.45596
35.494	2.00906	1.41395
35.6	2.07414	1.39966
35.706	2.18981	1.41023
35.812	2.12742	1.40643
35.918	2.11684	1.46271
36.024	2.2001	1.39
36.13	2.10456	1.39575
36.235	2.08674	1.41732
36.341	2.17459	1.46905
36.447	2.08148	1.50587
36.553	2.13141	1.46125
36.659	2.17223	1.44924
36.765	2.20377	1.41402
36.871	2.20667	1.44592
36.977	2.20825	1.44048
37.083	2.28804	1.41016
37.189	2.40402	1.46775
37.295	2.24541	1.5021
37.401	2.29983	1.44001
37.507	2.37663	1.37878
37.613	2.20774	1.43683
37.719	2.16829	1.40266
37.825	2.40235	1.45384
37.931	2.39448	1.43736
38.037	2.36891	1.4175
38.143	2.43034	1.46334
38.249	2.3956	1.47053
38.355	2.39651	1.44563
38.461	2.40063	1.46592
38.567	2.26274	1.43311
38.672	2.4512	1.43259
38.778	2.33034	1.46429
38.884	2.39592	1.3856
38.99	2.37876	1.47862
39.096	2.47447	1.41976
39.202	2.57122	1.43163
39.308	2.32881	1.3889
39.414	2.5077	1.42077
39.52	2.59125	1.42706
39.626	2.42413	1.34873
39.732	2.6625	1.4082
39.838	2.49354	1.39669
39.944	2.56593	1.37782
40.05	2.29522	1.34711
40.156	2.55299	1.39189
40.262	2.4816	1.37318
40.368	2.5406	1.38897
40.474	2.47026	1.37102
40.58	2.36422	1.37989
40.686	2.69849	1.40759
40.792	2.40269	1.39818
40.898	2.43145	1.37844
41.004	2.65042	1.38825
41.11	2.55748	1.4146
41.216	2.41296	1.34554
41.322	2.66979	1.317
41.428	2.53639	1.37998
41.534	2.59108	1.38397
41.639	2.55202	1.37558
41.745	2.55277	1.31404
41.851	2.56727	1.35707
41.957	2.54132	1.38528
42.063	2.51957	1.37604
42.169	2.44912	1.33275
42.275	2.62878	1.30108
42.381	2.76656	1.418
42.487	2.59429	1.37486
42.593	2.68225	1.34305
42.699	2.56637	1.33078
42.805	2.60719	1.39874
42.911	2.7621	1.32654
43.017	2.70094	1.32431
43.123	2.7161	1.34419
43.229	2.75057	1.32896
43.335	2.65137	1.28553
43.441	2.6298	1.29049
43.547	2.67177	1.33918
43.652	2.72309	1.29814
43.758	2.66408	1.31413
43.864	2.66659	1.28241
43.97	2.59903	1.26719
44.076	2.6279	1.23026
44.182	2.67181	1.21314
44.288	2.65316	1.22231
44.394	2.71824	1.27719
44.5	2.75889	1.25648
44.606	2.72171	1.1934
44.712	2.82323	1.21895
44.818	2.74614	1.19445
44.924	2.73683	1.23497
45.03	2.73403	1.21917
45.136	2.64628	1.21641
45.242	2.62133	1.1481
45.348	2.7251	1.19932
45.454	2.65382	1.19908
45.56	2.72836	1.22975
45.666	2.88525	1.20477
45.771	2.66092	1.17279
45.877	2.57278	1.23535
45.983	2.76467	1.16513
46.089	2.72263	1.16532
46.195	2.6016	1.20818
46.301	2.70339	1.18235
46.407	2.61918	1.18616
46.513	2.76651	1.19916
46.62	2.53693	1.16583
46.726	2.66253	1.1451
46.832	2.76089	1.18463
46.938	2.79315	1.17424
47.044	2.64227	1.18959
47.15	2.83034	1.21538
47.256	2.96203	1.20224
47.362	2.78292	1.16846
47.467	2.80146	1.13697
47.573	2.64599	1.09327
47.679	2.72904	1.19798
47.785	2.74553	1.20249
47.891	2.82643	1.21353
47.997	2.75665	1.16537
48.103	2.81697	1.13581
48.209	2.76564	1.16106
48.315	2.74904	1.15401
48.421	2.61734	1.14818
48.526	2.83659	1.15149
48.632	2.82163	1.13528
48.738	2.84361	1.11821
48.844	2.85634	1.09097
48.95	2.93679	1.13982
49.056	2.69953	1.11223
49.162	2.60343	1.03545
49.268	2.89397	1.08374
49.374	2.77875	1.00783
49.48	2.64778	1.04532
49.586	2.75288	1.07903
49.692	2.70538	1.06542
49.798	2.77091	1.01152
49.904	2.78247	1.05051
50.01	2.72662	0.979663
50.116	2.613	0.99695
50.222	2.78775	1.02156
50.328	2.71216	1
50.434	2.73762	1.02814
50.54	2.73631	0.97731
50.646	2.70184	1.03405
50.751	2.69275	1.03575
50.857	2.75353	0.967982
50.963	2.52178	0.968223
51.069	2.80316	1.00311
51.175	2.68738	1.00697
51.281	2.74544	0.998405
51.387	2.88012	0.954346
51.493	2.66309	0.980435
51.599	2.78521	0.965487
51.705	2.84676	0.971335
51.81	2.69743	0.975708
51.916	2.69856	0.958711
52.022	2.68178	0.952026
52.128	2.8678	0.947007
52.234	2.8261	0.935635
52.34	2.72089	0.935651
52.446	2.73102	0.913117
52.552	2.86073	0.988939
52.658	2.78364	0.969131
52.764	2.80694	0.97326
52.87	2.78193	0.944338
52.976	2.6211	0.987595
53.082	2.77142	1.02118
53.189	2.90482	0.963011
53.295	2.87295	0.985194
53.401	3.00249	0.937385
53.507	2.70293	0.97231
53.613	2.74358	1.00055
53.718	2.77251	1.00206
53.824	2.75723	0.943557
53.93	2.90633	0.955464
54.036	2.81162	0.978897

## Sheet: Fig1c
Figure 1c
Flat→Ʌ
Time (s)	FPH	F532		Time of dPH and hPH measurement (s)	bPH (nm)	hPH (nm)
2.986	1.04954	1.03798		5.606	945	240
3.04694	1.09858	1.10728		6.947	945	400
3.10787	1.11183	1.1049		8.166	930	430
3.16881	1.08089	1.16266		9.263	945	560
3.22975	1.12702	1.18063		10.97	945	630
3.29069	1.11256	1.12651		12.19	960	675
3.35163	1.11335	1.1568		13.65	960	825
3.41257	1.13623	1.12383		16.21	960	855
3.47351	1.07692	1.08545
3.53445	1.0903	1.12219
3.59538	1.0935	1.14124
3.65632	1.08321	1.17921
3.71726	1.09255	1.176
3.7782	1.05295	1.16797
3.83914	1.06383	1.14723
3.90008	1.10245	1.13921
3.96102	1.06546	1.16756
4.02196	1.06856	1.10553
4.08289	1.01848	1.08027
4.14383	0.946733	1.03551
4.20477	0.962422	0.97385
4.26571	0.973584	0.993993
4.32665	1.03588	0.980219
4.38759	1.11746	1.00441
4.44853	1.13225	1.06077
4.50946	1.07473	1.02394
4.5704	1.02564	1.01075
4.63134	0.97128	0.997238
4.69228	0.979068	0.978879
4.75322	1.00007	1.00447
4.81416	1.0614	0.990005
4.8751	1.11227	0.9936
4.93604	1.12756	1.00001
4.99697	1.17124	1.02109
5.05791	1.12893	1.03355
5.11885	1.09607	1.08755
5.17979	1.08717	1.1028
5.24073	1.10245	1.02104
5.30167	1.05548	1.02731
5.36261	1.06172	0.984963
5.42355	1.10583	0.992704
5.48448	1.03977	1.06857
5.54542	1.03805	1.03287
5.60636	1.0121	1.04861
5.6673	0.988578	1.01281
5.72824	1.00442	0.970529
5.78918	1.05698	0.979681
5.85012	1.0963	1.02074
5.91106	1.11275	1.07566
5.97199	1.1422	1.10118
6.03293	1.16832	1.18553
6.09387	1.20756	1.18894
6.15481	1.22967	1.17827
6.21575	1.17622	1.22266
6.27669	1.15034	1.17204
6.33763	1.15186	1.17656
6.39856	1.15666	1.1991
6.4595	1.21066	1.23306
6.52044	1.20722	1.2376
6.58138	1.19661	1.19585
6.64232	1.15012	1.16124
6.70326	1.14044	1.10708
6.7642	1.16705	1.12418
6.82514	1.14965	1.20356
6.88607	1.23152	1.21021
6.94701	1.2487	1.24619
7.00795	1.23138	1.26957
7.06889	1.29475	1.22287
7.12983	1.26718	1.23745
7.19077	1.28583	1.27965
7.25171	1.29979	1.25514
7.31265	1.29539	1.27313
7.37358	1.29454	1.25614
7.43452	1.36235	1.21909
7.49546	1.3171	1.18908
7.5564	1.28729	1.17473
7.61734	1.27583	1.16296
7.67828	1.23661	1.16077
7.73922	1.23866	1.19915
7.80016	1.26183	1.25969
7.86109	1.23509	1.27075
7.92203	1.2782	1.29529
7.98297	1.3289	1.33905
8.04391	1.35897	1.36383
8.10485	1.42105	1.41603
8.16579	1.38839	1.49912
8.22673	1.43153	1.53146
8.28766	1.44915	1.52378
8.3486	1.43082	1.49291
8.40954	1.44193	1.49775
8.47048	1.48371	1.5322
8.53142	1.48869	1.53107
8.59236	1.49107	1.57527
8.6533	1.5374	1.5412
8.71424	1.47481	1.46651
8.77517	1.46472	1.44327
8.83611	1.4541	1.37973
8.89705	1.30254	1.36485
8.95799	1.27443	1.35682
9.01893	1.2065	1.36774
9.07987	1.18815	1.42982
9.14081	1.27209	1.4546
9.20175	1.28288	1.46003
9.26268	1.41829	1.36312
9.32362	1.46741	1.32044
9.38456	1.42454	1.33037
9.4455	1.48444	1.4255
9.50644	1.38165	1.56443
9.56738	1.34148	1.66555
9.62832	1.40359	1.75813
9.68926	1.39598	1.75318
9.75019	1.47495	1.66733
9.81113	1.50139	1.58323
9.87207	1.47911	1.52974
9.93301	1.45589	1.55225
9.99395	1.43437	1.6134
10.0549	1.44908	1.64445
10.1158	1.44766	1.6433
10.1768	1.47609	1.68606
10.2377	1.48901	1.7197
10.2986	1.49014	1.76921
10.3596	1.52043	1.79247
10.4205	1.53914	1.81097
10.4815	1.59431	1.74423
10.5424	1.61624	1.69734
10.6033	1.58775	1.77359
10.6643	1.59878	1.77682
10.7252	1.57259	1.83531
10.7862	1.61791	1.89994
10.8471	1.67399	1.97356
10.908	1.65705	1.99818
10.969	1.61874	2.02729
11.0299	1.57424	2.10084
11.0908	1.58068	2.04609
11.1518	1.58426	1.99832
11.2127	1.66212	2.06417
11.2737	1.67782	2.04053
11.3346	1.67536	2.07629
11.3955	1.71203	2.10029
11.4565	1.69905	2.11173
11.5174	1.6846	2.14382
11.5784	1.69816	2.17816
11.6393	1.7322	2.18264
11.7002	1.7451	2.19098
11.7612	1.83495	2.24904
11.8221	1.83532	2.29005
11.883	1.82283	2.28244
11.944	1.85105	2.28838
12.0049	1.80419	2.26255
12.0659	1.77775	2.20505
12.1268	1.77381	2.24946
12.1877	1.74181	2.30587
12.2487	1.67547	2.34207
12.3096	1.70002	2.39586
12.3706	1.72978	2.35356
12.4315	1.75494	2.32113
12.4924	1.75526	2.32329
12.5534	1.76019	2.32913
12.6143	1.77576	2.44428
12.6753	1.79339	2.46419
12.7362	1.85666	2.45525
12.7971	1.83984	2.43263
12.8581	1.80138	2.36371
12.919	1.82581	2.30912
12.9799	1.86086	2.34627
13.0409	1.87218	2.35319
13.1018	1.84424	2.40778
13.1628	1.7675	2.45689
13.2237	1.77119	2.46638
13.2846	1.74056	2.47788
13.3456	1.83446	2.5419
13.4065	1.82908	2.52074
13.4675	1.83266	2.52917
13.5284	1.86519	2.56606
13.5893	1.74344	2.44501
13.6503	1.78921	2.49355
13.7112	1.80466	2.49783
13.7721	1.80488	2.50294
13.8331	1.86682	2.49921
13.894	1.8065	2.45753
13.955	1.78657	2.43043
14.0159	1.79743	2.42014
14.0768	1.84277	2.41853
14.1378	1.90292	2.34838
14.1987	1.88714	2.33425
14.2597	1.91127	2.31132
14.3206	1.85843	2.3411
14.3815	1.843	2.35798
14.4425	1.86751	2.34674
14.5034	1.84349	2.3352
14.5644	1.85763	2.31065
14.6253	1.8685	2.38975
14.6862	1.87618	2.41754
14.7472	1.85672	2.47843
14.8081	1.89161	2.50679
14.869	1.8654	2.43038
14.93	1.8942	2.39103
14.9909	1.87945	2.38573
15.0519	1.82546	2.3975
15.1128	1.86205	2.40441
15.1737	1.86195	2.44587
15.2347	1.8758	2.43025
15.2956	1.88488	2.44152
15.3566	1.88563	2.4549
15.4175	1.88973	2.53098
15.4784	1.92146	2.51587
15.5394	1.89969	2.51508
15.6003	1.91111	2.58228
15.6612	1.92471	2.48045
15.7222	1.83742	2.41845
15.7831	1.7844	2.4442
15.8441	1.75725	2.37987
15.905	1.71288	2.4668
15.9659	1.83641	2.52293
16.0269	1.88789	2.55802
16.0878	1.84399	2.52622
16.1488	1.90736	2.43694
16.2097	1.79454	2.44442
16.2706	1.76915	2.36852
16.3316	1.77993	2.39705
16.3925	1.8057	2.38184
16.4535	1.93349	2.37985
16.5144	1.96231	2.4538
16.5753	1.95679	2.46654
16.6363	1.88205	2.48984
16.6972	1.80459	2.49817
16.7581	1.86272	2.51694
16.8191	1.89847	2.52357
16.88	1.92121	2.59429
16.941	1.97236	2.60493
17.0019	1.94223	2.60226

## Sheet: Fig1d
Figure1d (Left)
	bPH (Ʌ’s base) (nm)
Time (s)	Cell 1	Cell 2	Cell 3	Cell 4	Cell 5	Cell 6	Cell 7	Cell 8	Cell 9	Cell 10	Cell 11	Cell 12	Cell 13	Cell 14	Cell 15	Cell 16	Cell 17	Cell 18	Cell 19	Cell 20	Cell 21	Cell 22	Cell 23	Cell 24	Cell 25	Cell 26	Cell 27	Cell 28	Cell 29	Cell 30	Mean	SEM
1	615	781	869	945	583	852	389	820	767	662	883	908	848	931	990	800	567	725	792	1160	532	787	549	909	915	889	576	957	826	930	791.9	31.2591
3	615	781	869	945	665	852	389	820	802	662	880	908	848	877	990	800	567	725	792	1160	532	787	519	909	960	889	576	957	826	930	794.4	31.0242
5	817	853	869	960	662	883	389	820	800	717	883	908	848	877	990	800	567	725	792	1160	532	787	519	909	960	889	576	957	826	930	806.833	30.3648
10	770	840	869	960	599	958	510	820	800	700	1050	920	801	903	990	800	567	725	792	1160	532	800	519	848	960	889	618	960	826	930	813.867	30.1217
15	797	960	869	960	672	970	510	820	723	710	1050	920	801	903	990	800	567	725	792	1160	532	800	519	848	960	889	618	960	826	930	819.367	30.1528
20	810	960	869	1060	672	970	510	820	740	705	1050	920	801	903	990	800	567	725	792	1160	532	800	519	848	960	889	618	960	826	930	823.533	30.8414
30	810	960	869	990	672	970	510	820	760	684	1050	920	801	903	990	800	567	725	792	1160	532	800	519	848	960	889	618	960	826	930	821.167	30.3381
	hPH (Ʌ’s height) (nm)
Time (s)	Cell 1	Cell 2	Cell 3	Cell 4	Cell 5	Cell 6	Cell 7	Cell 8	Cell 9	Cell 10	Cell 11	Cell 12	Cell 13	Cell 14	Cell 15	Cell 16	Cell 17	Cell 18	Cell 19	Cell 20	Cell 21	Cell 22	Cell 23	Cell 24	Cell 25	Cell 26	Cell 27	Cell 28	Cell 29	Cell 30	Mean	SEM
1	250	150	160	240	180	331	210	256	130	110	146	171	155	220	236	144	98	127	178	185	150	145	137	160	182	158	170	165	170	116	174.333	9.28814
3	270	310	230	434	265	469	244	308	267	160	250	500	250	310	460	265	130	190	275	320	360	375	266	270	255	285	210	280	260	190	288.6	16.2952
5	553	493	356	599	382	660	244	280	267	210	390	595	270	450	510	308	266	225	310	390	435	380	314	290	317	300	300	332	335	260	367.367	22.1718
10	632	493	426	825	343	735	292	398	311	335	485	632	300	556	510	308	266	293	347	401	378	446	374	337	404	300	370	374	484	340	423.167	25.4477
15	850	667	504	825	382	820	308	539	311	290	595	679	370	609	510	308	266	293	347	401	378	420	360	309	420	300	360	467	484	340	457.067	31.6641
20	860	670	504	825	462	862	310	707	286	310	720	650	405	691	510	308	266	293	347	401	378	420	360	309	440	300	360	460	484	340	474.6	34.3155
30	860	793	589	825	460	862	322	823	276	300	810	650	405	691	510	308	266	293	347	401	378	420	360	309	460	300	360	465	484	340	488.9	37.4842
Figure 1d (right)
Cell #	Constant bPH (%)	Spike (%)
1	0	0
2	100	0
3	100	100
4	100	100
5	100	0
6	100	100
7	0	0
8	100	100
9	100	0
10	100	0
11	100	100
12	100	100
13	100	0
14	100	100
15	100	0
16	100	100
17	100	0
18	100	100
19	100	100
20	100	100
21	100	0
22	100	100
23	100	0
24	100	0
25	100	100
26	100	0
27	100	0
28	100	0
29	100	100
30	100	0
Mean	93.3333	46.6667
SEM	4.71124	9.42248

## Sheet: Fig1e
Figure 1e
Ctrl			Lat A			Cyto D
Ctrl cell	NFlat→Ʌ		Lat A cell	NFlat→Ʌ		Cyto D cell	NFlat→Ʌ
1	0		1	0		1	0
2	0		2	0		2	0
3	0		3	0		3	0
4	0		4	0		4	0
5	1		5	0		5	0
6	0		6	0		6	0
7	0		7	0		7	0
8	0		8	0		8	1
9	0		9	0		9	0
10	0		10	0		10	0
11	0		11	0		11	0
12	0		12	0		12	0
13	0		13	0		13	0
14	0		14	0		14	0
15	0		15	0		15	0
16	0		16	0		16	0
17	0		17	0		17	0
18	0		18	0		18	0
19	0		19	0		19	0
20	0		20	0		20	0
21	0		21	1		21	0
22	0		22	0		22	0
23	0		23	0		23	0
24	0		24	0		24	0
25	0		25	0		25	0
26	0		26	0		26	0
27	0		27	0		27	0
28	0		28	0		28	0
29	0		29	0		29	0
30	0		30	0		30	0
31	0		31	0		31	0
32	0		32	0		32	0
33	0		33	0		33	0
34	0		34	0		34	0
35	0		35	0		35	0
36	0		36	0		36	0
37	0		37	0		37	0
38	0		38	0		38	0
39	0		39	0		39	0
40	0		40	0		40	0
41	0		41	0		41	0
42	0		42	0		42	0
43	0		43	0		43	0
44	0		44	0		44	0
45	0		45	0		45	0
46	0		46	0		46	0
47	0		47	0		47	0
48	0		48	0		48	0
49	0		49	0		49	0
50	0		50	0		50	0
51	0		51	0		51	0
52	1		52	0		52	0
53	0		53	0		53	0
54	0		54	0		54	0
55	0		55	0		55	0
56	0		56	0		56	0
57	0		57	0		57	0
58	1		58	0
59	0		59	0
60	0		60	0		Mean	0.0112613
61	0		61	0		SEM	0.0088499
62	0
63	0		Mean	0.0105374
64	1		SEM	0.0110197
65	0
66	0
67	0
68	0
69	0
70	0
71	0
72	1
	1
73	1
	1
74	0
75	1
76	1
77	1
78	0
79	0
80	0
81	1
82	0
83	0
84	0
85	0
86	0
87	0
88	1
89	0
90	0
91	0
92	0
93	0
94	0
95	0
96	0
97	1
98	0
99	0
100	0
101	1
102	0
103	0
104	0
105	0
106	0
107	0
108	0
109	0
110	1
111	0
112	0
113	0
114	0
115	0
116	0
117	0
118	0
119	0
120	0
121	0
122	0
123	0
124	0
125	0
126	0
127	1
128	0
129	0
130	0
131	0
132	1
	1
133	1
	1
134	0
135	0
136	0
137	0
138	0
139	0
140	1
141	0
142	0
143	0
144	0
145	0
146	0
147	0
148	0
149	1
150	0
151	0
152	0
153	0
154	0
155	0
156	0
157	0
158	0
159	0
160	1
	1
161	0
162	0
163	0
164	0
165	0
166	0
167	0
168	1
	1
169	0
170	0
171	0
172	1
173	0
174	0
175	0
176	0
177	0
178	0
179	0
180	0
181	0
182	0
183	0
184	0
185	0
186	0
187	0
188	0
189	0
190	0
191	0
192	1
193	1
194	0
195	0
196	0
197	0
198	0
199	0
200	0
201	0
202	0
203	1
204	0
205	0
206	0
207	1
208	0
209	0
210	0
211	0
212	0
213	0
214	0
215	0
216	0
217	0
218	0
219	1
220	0
221	0
222	0
223	0
224	0
225	0
226	0
227	0
228	0
229	0
230	1
231	0
232	1
233	0
234	0
235	0
236	0
237	0
238	0
239	0
240	0
241	0
242	0
243	1
244	0
245	0
246	0
247	0
248	0
249	0
250	0
251	0
252	0
253	0
254	1
255	0
256	1
257	0
258	0
259	0
260	0
261	0
262	0
263	0
264	1
265	0
266	0
267	0
268	0
269	1
	1
270	0
271	0
272	0
273	0
274	0
275	0
276	0
277	1
278	0
279	0
280	0
281	0
282	0
283	0
284	0
285	0
286	1
287	0
288	0
289	1
290	1
291	0
292	0
293	0
294	0
295	1
296	1
297	0
298	0
299	0
300	0
301	0
302	0
303	0
304	0
305	0
306	0
307	0
308	1
309	1
310	0
311	0
312	0
313	0
314	1
	1
315	0
316	0
317	0
318	0
319	0
320	0
321	0
322	0
323	0
324	0
325	0
326	0
327	0
328	0
329	0
330	0
331	0
332	0
333	0
334	0
335	0
336	0
337	0
338	0
339	0
340	0
341	0
342	0
343	0
344	0
345	0
346	0
347	0
348	0
349	0
350	0
351	0
352	1
353	0
354	0
355	0
356	0
357	0
358	0
359	0
360	0
361	0
362	0
363	0
364	0
365	1
366	0
367	0
368	0
369	0
370	1
371	0
372	0
373	0
374	0
375	0
376	1
377	0
378	0
379	0
380	0
381	0
382	1
383	0
384	1
385	0
386	0
387	0
388	0
389	0
390	0
391	0
392	0
393	0
394	1
395	0
396	0
397	0
398	0
399	0
400	0
401	0
402	0
403	0
404	1
405	0
406	0
407	0
408	0
409	0
410	0
411	0
412	1
413	0
414	1
415	0
416	0
417	0
418	0
419	0
420	0
421	0
422	0
423	0
424	0
425	0
426	0
427	0
428	0
429	1
430	0
431	0
432	0
433	0
434	0
435	0
436	0
437	0
438	0
439	0
440	0
441	0
442	0
443	1
444	0
445	1
446	0
447	1
448	0
449	0
450	0
451	0
452	0
453	1
454	1
455	0
456	0
457	1
458	0
459	0
460	1
461	0
462	0
463	0
464	0
465	0
466	0
467	0
468	0
469	1
470	0
471	0
472	0
473	1
474	0
475	0
476	0
477	1
478	0
479	0
480	1
481	0
482	0
483	0
484	0
485	0
486	0
487	0
488	0
489	1
490	0
491	0
492	0
493	0
494	1
495	0
496	0
497	0
498	0
499	0
500	0
501	1
502	0
503	0
504	0
505	0
506	0
507	0
508	0
509	1
	1
	1
510	0
511	0
512	0
513	0
Mean	0.095526
SEM	0.0124457

## Sheet: Fig1f
Figure 1f
Time (s)	FPH	FLifeact 1	FLifeact 2		Time of h measurement (s)	hPH (nm)	hLifeact (nm)
4.006	0.98261	0.94875	1.0111		5.007	90	110
4.083	0.973873	0.951522	1.00797		6.239	100	120
4.16	0.966042	0.960149	1.00763		9.396	220	250
4.237	0.968397	0.965301	1.00926		12.476	360	380
4.314	0.964463	0.961954	1.0091
4.391	0.971561	0.965098	1.018
4.468	0.97433	0.965856	1.0211
4.545	0.977556	0.965847	1.0266
4.622	0.981462	0.969763	1.02371
4.699	0.976767	0.975868	1.01944
4.776	0.991782	0.980094	1.01192
4.853	1.00256	0.983094	1.00252
4.93	1.0126	0.991204	0.996347
5.007	1.01781	1.00071	0.991758
5.084	1.01615	1.00704	0.988744
5.161	1.02554	1.01364	0.990033
5.238	1.03251	1.01205	0.994704
5.315	1.03231	1.0065	1.00108
5.392	1.01979	0.99847	1.00245
5.469	1.01698	0.999146	1.00652
5.546	1.02196	1.00181	1.00792
5.623	1.02237	0.999974	1.00774
5.7	1.01027	0.995742	1.01192
5.777	1.01456	0.999285	1.01557
5.854	1.00316	0.992468	1.02027
5.931	1.00857	0.993433	1.01398
6.008	1.01698	0.996241	1.01348
6.085	1.00673	0.997111	1.01472
6.162	1.00721	0.988143	1.02145
6.239	1.00757	0.981201	1.0223
6.316	1.01495	0.989013	1.01799
6.393	1.01016	0.990516	1.01375
6.47	1.01609	0.998455	1.01118
6.547	1.01274	1.00288	1.01562
6.624	1.01126	0.997937	1.01742
6.701	1.01985	0.99336	1.01813
6.778	1.01609	0.995515	1.02291
6.855	1.02026	0.992472	1.03176
6.932	1.02433	0.989983	1.04441
7.009	1.02837	0.981191	1.05493
7.086	1.03413	0.975642	1.06604
7.163	1.03362	0.966712	1.06442
7.24	1.03005	0.953331	1.06357
7.317	1.03416	0.950589	1.05777
7.394	1.03994	0.947519	1.05598
7.471	1.0287	0.943771	1.04792
7.548	1.02948	0.938106	1.04124
7.625	1.03015	0.943851	1.03518
7.702	1.03676	0.935157	1.02458
7.779	1.0463	0.931614	1.01917
7.856	1.0448	0.939224	1.01931
7.933	1.02948	0.945701	1.02257
8.01	1.01665	0.942953	1.02744
8.087	1.0188	0.938448	1.02775
8.164	1.01385	0.946996	1.02747
8.241	1.01753	0.953224	1.04457
8.318	1.01601	0.96101	1.0496
8.395	1.03314	0.967342	1.05401
8.472	1.04342	0.964768	1.06037
8.549	1.05754	0.955489	1.06297
8.626	1.07109	0.960355	1.05594
8.703	1.06615	0.960379	1.05788
8.78	1.06819	0.955654	1.05682
8.857	1.07202	0.951179	1.05124
8.934	1.08217	0.946426	1.05916
9.011	1.0836	0.944634	1.06038
9.088	1.08777	0.945383	1.05796
9.165	1.09004	0.946093	1.06169
9.242	1.0936	0.946714	1.06467
9.319	1.10296	0.946711	1.07359
9.396	1.10879	0.943637	1.07733
9.473	1.11464	0.945198	1.07936
9.55	1.12232	0.945618	1.08105
9.627	1.11535	0.941689	1.07972
9.704	1.11406	0.943977	1.08041
9.781	1.11752	0.95557	1.07804
9.858	1.12068	0.950889	1.09454
9.935	1.11589	0.947295	1.0988
10.012	1.12865	0.944944	1.10182
10.089	1.13043	0.939179	1.11366
10.166	1.13603	0.933862	1.12257
10.243	1.14833	0.925755	1.13064
10.32	1.15461	0.92434	1.13284
10.397	1.15881	0.912899	1.1364
10.474	1.16227	0.914697	1.12387
10.551	1.17841	0.91471	1.12342
10.628	1.16993	0.919449	1.12646
10.705	1.17722	0.920386	1.12746
10.782	1.17643	0.929549	1.12928
10.859	1.18123	0.933929	1.13362
10.936	1.1855	0.942246	1.14612
11.013	1.19454	0.942626	1.15397
11.09	1.19476	0.944932	1.16506
11.167	1.19627	0.948706	1.1682
11.244	1.20277	0.950811	1.16082
11.321	1.2058	0.95114	1.15984
11.398	1.21603	0.962577	1.16027
11.475	1.21991	0.972054	1.16065
11.552	1.23663	0.977315	1.15523
11.629	1.23203	0.97172	1.15991
11.706	1.23982	0.963196	1.16537
11.783	1.24099	0.962297	1.17084
11.86	1.25112	0.962741	1.17848
11.937	1.25813	0.963609	1.18151
12.014	1.25878	0.958422	1.1816
12.091	1.26983	0.957468	1.18629
12.168	1.26661	0.954715	1.18356
12.245	1.2775	0.954422	1.18889
12.322	1.28757	0.953592	1.18651
12.399	1.29007	0.953975	1.17754
12.476	1.28343	0.956663	1.17861
12.553	1.26933	0.956499	1.17877
12.63	1.26575	0.95551	1.18363
12.707	1.259	0.952152	1.18588
12.784	1.26489	0.959448	1.19332
12.861	1.27325	0.965232	1.19706
12.938	1.27706	0.976687	1.19539
13.015	1.27958	0.982769	1.20165
13.092	1.28068	0.981764	1.20745
13.169	1.29233	0.977517	1.21026
13.246	1.29281	0.971471	1.20673
13.323	1.29023	0.970907	1.21353
13.4	1.29232	0.968585	1.21627
13.477	1.28412	0.97704	1.21776
13.554	1.27132	0.973444	1.21351
13.631	1.26252	0.982454	1.20733
13.708	1.25419	0.988703	1.20221
13.785	1.249	0.992679	1.19881
13.862	1.25046	0.999049	1.19454
13.939	1.2509	1.00721	1.18938
14.016	1.23544	1.00805	1.19002

## Sheet: Fig1g
Figure 1g
Time (s)	FPH	FLifeact 1	FLifeact 2		Time of h measurement (s)	hPH (nm)	hLifeact (nm)
3.956	1.0033	1.00326	0.952243		4.781	195	215
4.025	1.00286	1.01704	0.970946		6.706	210	235
4.094	1.00205	0.994116	1.00065		7.806	330	360
4.162	0.997757	1.01754	1.04266		9.868	435	460
4.231	1.00047	0.994582	1.03426		12.206	550	585
4.3	1.01379	0.989181	1.04079
4.369	1.01707	0.990004	0.996959
4.437	1.02466	0.981976	1.00003
4.506	1.02414	0.982282	1.01297
4.575	1.02243	0.983495	1.04198
4.644	1.02504	1.00332	1.0307
4.712	1.02902	0.992916	1.02752
4.781	1.02621	1.01591	1.01798
4.85	1.01899	1.0082	1.01511
4.919	1.02006	1.01078	1.00922
4.987	1.00987	1.01403	1.00006
5.056	0.99906	1.0107	0.977053
5.125	1.00257	1.00339	0.982351
5.194	1	1.01652	0.980973
5.262	0.999878	0.997474	0.951738
5.331	1.00689	0.967221	0.969103
5.4	1.00612	0.97882	0.952685
5.469	1.00662	0.978188	0.961629
5.537	1.00701	0.970159	0.966266
5.606	1.00785	0.964319	1.00949
5.675	1.00559	0.978082	1.00235
5.744	1.00441	0.969623	1.04728
5.812	1.00062	0.981976	1.07319
5.881	1.00247	1.01659	1.07462
5.95	1.00268	1.01958	1.11201
6.019	1.00555	1.02102	1.12486
6.087	1.00637	1.01719	1.12268
6.156	1.01017	1.02359	1.05988
6.225	1.00844	1.01496	1.06917
6.294	1.00777	1.01118	1.02622
6.362	1.0136	1.01725	0.976408
6.431	1.01005	0.995012	0.978152
6.5	1.0162	0.984721	0.962783
6.569	1.01192	0.994763	0.985266
6.637	1.01154	1.01388	1.04126
6.706	1.01971	1.04686	1.10609
6.775	1.02581	1.05794	1.07589
6.844	1.03761	1.09669	1.08751
6.912	1.04336	1.1074	1.12668
6.981	1.05077	1.13933	1.1214
7.05	1.05596	1.16995	1.13476
7.119	1.05863	1.17327	1.14337
7.187	1.08122	1.19085	1.13357
7.256	1.08063	1.19189	1.14004
7.325	1.09035	1.20959	1.16019
7.394	1.09639	1.17604	1.11934
7.462	1.10485	1.17595	1.14545
7.531	1.11611	1.15643	1.14738
7.6	1.1193	1.14799	1.20725
7.669	1.13312	1.13669	1.20328
7.737	1.13127	1.13794	1.21085
7.806	1.15221	1.13621	1.21291
7.875	1.1704	1.13654	1.26894
7.944	1.18316	1.1633	1.34925
8.012	1.19752	1.15495	1.34111
8.081	1.20498	1.20115	1.42433
8.15	1.22766	1.22305	1.40034
8.219	1.24235	1.23362	1.3954
8.287	1.25472	1.23504	1.4491
8.356	1.26516	1.23477	1.45145
8.425	1.25347	1.23008	1.44095
8.494	1.25664	1.22564	1.419
8.562	1.26081	1.22519	1.45194
8.631	1.26116	1.18651	1.4203
8.7	1.25644	1.17759	1.46778
8.768	1.25391	1.18248	1.49202
8.837	1.25018	1.22274	1.5307
8.906	1.24489	1.25547	1.56391
8.975	1.26285	1.26067	1.58255
9.043	1.26714	1.2552	1.5645
9.112	1.28074	1.26716	1.54866
9.181	1.30026	1.29558	1.5202
9.25	1.31682	1.30155	1.49919
9.318	1.33441	1.3086	1.51089
9.387	1.34835	1.27712	1.43819
9.456	1.37014	1.26157	1.45635
9.525	1.38029	1.29569	1.5274
9.593	1.39069	1.29651	1.56958
9.662	1.38169	1.29777	1.61719
9.731	1.38505	1.28741	1.68433
9.8	1.39634	1.30145	1.72004
9.868	1.39826	1.27103	1.66269
9.937	1.40174	1.26659	1.66149
10.006	1.40149	1.27121	1.65319
10.075	1.40638	1.26251	1.5821
10.143	1.42486	1.29041	1.58323
10.212	1.44077	1.30773	1.56073
10.281	1.44593	1.32627	1.54277
10.35	1.45465	1.30883	1.4997
10.418	1.45841	1.33343	1.55641
10.487	1.45909	1.33974	1.5855
10.556	1.4635	1.33567	1.58022
10.625	1.46567	1.31452	1.54773
10.693	1.47162	1.28442	1.54994
10.762	1.46922	1.27018	1.51584
10.831	1.46827	1.25093	1.49359
10.9	1.45831	1.28821	1.5063
10.968	1.46509	1.28875	1.49096
11.037	1.48027	1.27544	1.46447
11.106	1.47287	1.30156	1.48269
11.175	1.46472	1.30738	1.49333
11.243	1.4449	1.32335	1.47883
11.312	1.44228	1.31022	1.50892
11.381	1.4432	1.30867	1.51762
11.45	1.44079	1.29852	1.5542
11.518	1.43813	1.29056	1.53934
11.587	1.43246	1.31157	1.56571
11.656	1.44879	1.29171	1.58697
11.725	1.45055	1.28801	1.58668
11.793	1.46468	1.29476	1.59651
11.862	1.46459	1.30158	1.58442
11.931	1.45786	1.31237	1.60228
12	1.47091	1.29093	1.57657
12.068	1.46281	1.29946	1.58999
12.137	1.46963	1.30821	1.56981
12.206	1.46253	1.33808	1.5594
12.275	1.46706	1.36285	1.60724
12.343	1.46867	1.36616	1.65705
12.412	1.47436	1.39416	1.69282
12.481	1.47841	1.40923	1.6772
12.55	1.47219	1.41242	1.67262
12.618	1.48817	1.41462	1.69574
12.687	1.49061	1.43786	1.7397
12.756	1.49233	1.42104	1.73703
12.825	1.49292	1.42048	1.74315
12.893	1.49353	1.42805	1.71484
12.962	1.49645	1.4383	1.73567
13.031	1.4918	1.44267	1.76617

## Sheet: Fig1h
Figure 1h
Time (s)	FPH	FLifeact 1	FLifeact 2		Time of h measurement (s)	hPH (nm)	hLifeact (nm)
2.268	1.04639	0.944374	0.985885		3.918	240	250
2.474	1.03032	0.940172	0.984983		7.011	255	265
2.68	1.01511	0.94778	0.988896		11.135	340	355
2.887	1.04472	0.946089	0.989211		15.465	420	430
3.093	1.0796	0.956494	0.979077		18.146	420	430
3.299	1.06354	0.952517	0.959323
3.505	1.03798	0.955744	0.933497
3.712	1.02983	0.962098	0.913895
3.918	1.0126	0.962034	0.914515
4.124	0.993287	0.985859	0.962042
4.33	1.00021	0.984559	1.01135
4.536	1.01461	0.994297	1.02512
4.743	1.02425	0.980759	1.05046
4.949	1.05273	0.980833	1.03893
5.155	1.08425	0.979037	1.0257
5.361	1.08716	0.987752	1.02717
5.567	1.06	0.978796	1.01372
5.774	1.02646	0.947696	0.97922
5.98	1.01697	0.953289	0.952305
6.186	1.0303	0.946089	0.913895
6.392	1.03016	0.969143	0.928168
6.598	1.0128	1.01661	0.93407
6.805	1.02101	1.04109	0.96743
7.011	1.05381	1.03484	1.01749
7.217	1.0763	1.03126	1.05396
7.423	1.08407	1.04223	1.05014
7.629	1.08454	1.04918	1.04383
7.836	1.08946	1.05504	1.07544
8.042	1.09763	1.03729	1.09958
8.248	1.08559	1.02827	1.12427
8.454	1.06488	1.03078	1.12895
8.66	1.06916	1.0189	1.10669
8.867	1.10189	1.03538	1.11198
9.073	1.14982	1.03261	1.11631
9.279	1.18374	1.02957	1.16949
9.485	1.19035	1.02274	1.19035
9.691	1.17692	1.03281	1.19968
9.898	1.13817	1.01732	1.20682
10.104	1.10577	1.00496	1.20474
10.31	1.11674	1.00513	1.26323
10.516	1.13917	0.998519	1.30489
10.722	1.12704	1.00325	1.2908
10.929	1.10683	1.03453	1.27104
11.135	1.12002	1.03368	1.27534
11.341	1.14245	1.03514	1.34468
11.547	1.16126	1.04533	1.32335
11.753	1.17948	1.05192	1.33196
11.96	1.16474	1.07884	1.30646
12.166	1.12246	1.10069	1.2704
12.372	1.10461	1.10322	1.28989
12.578	1.11659	1.08463	1.29778
12.785	1.12227	1.08593	1.30939
12.991	1.11646	1.09267	1.25244
13.197	1.11566	1.11863	1.28021
13.403	1.12957	1.10582	1.26595
13.609	1.15328	1.09266	1.26016
13.816	1.15464	1.0823	1.25498
14.022	1.13722	1.09037	1.27539
14.228	1.16589	1.13574	1.26412
14.434	1.22663	1.1441	1.2672
14.64	1.22919	1.14599	1.2389
14.847	1.18791	1.14279	1.25265
15.053	1.17208	1.1613	1.28364
15.259	1.18542	1.17763	1.30296
15.465	1.19127	1.18565	1.30815
15.671	1.18062	1.20005	1.29841
15.878	1.18007	1.17013	1.31702
16.084	1.18617	1.16819	1.28488
16.29	1.1933	1.18123	1.28991
16.496	1.20015	1.16457	1.3007
16.702	1.20803	1.17824	1.27258
16.909	1.21961	1.15658	1.26917
17.115	1.19781	1.14445	1.2851
17.321	1.15264	1.136	1.3172
17.527	1.14837	1.14548	1.35156
17.733	1.18098	1.15181	1.36975
17.94	1.21929	1.16826	1.37319
18.146	1.2475	1.17673	1.38171
18.352	1.23372	1.18721	1.41022
18.558	1.23596	1.2094	1.39424
18.764	1.29936	1.22587	1.41718
18.971	1.32726	1.24301	1.40278
19.177	1.29932	1.25231	1.39056
19.383	1.28944	1.25231	1.42202
19.589	1.29277	1.25986	1.43698

## Sheet: Fig1i
Figure 1i (Left)
Event 1			Event 2			Event 3			Event 4			Event 5			Event 6			Event 7			Event 8			Event 9			Event 10			Event 11			Event 12			Event 13			Event 14			Event 15			Event 16			Event 17
Time (s)	hPH (nm)	hLifeact (nm)	Time (s)	hPH (nm)	hLifeact (nm)	Time (s)	hPH (nm)	hLifeact (nm)	Time (s)	hPH (nm)	hLifeact (nm)	Time (s)	hPH (nm)	hLifeact (nm)	Time (s)	hPH (nm)	hLifeact (nm)	Time (s)	hPH (nm)	hLifeact (nm)	Time (s)	hPH (nm)	hLifeact (nm)	Time (s)	hPH (nm)	hLifeact (nm)	Time (s)	hPH (nm)	hLifeact (nm)	Time (s)	hPH (nm)	hLifeact (nm)	Time (s)	hPH (nm)	hLifeact (nm)	Time (s)	hPH (nm)	hLifeact (nm)	Time (s)	hPH (nm)	hLifeact (nm)	Time (s)	hPH (nm)	hLifeact (nm)	Time (s)	hPH (nm)	hLifeact (nm)	Time (s)	hPH (nm)
0	313	353	0	396	425	0	260	295	0	442	475	0	231	260	0	121	165	0	309	336	0	206	237	0	165	195	0	210	240	0	189	210	0	192	210	0	158	175	0	286	310	0	90	100	0	195	200	0	240
2.5	473	513	15	571	600	3	447	480	20	598	623	4	356	398	20	382	421	5	499	535	12	354	389	7	252	270	10	298	320	9	295	320	16	318	345	7	326	356	1.5	420	450	7	220	240	6	330	340	8	340
5	757	814	30	856	901	7	707	735	37	912	947	8	641	675	42	510	550	10	813	846	24	509	538	13	376	386	22	434	450	18	493	525	33	537	556	15	584	625	3	627	650	10	360	370	11	550	555	13.5	420
Figure 1i (Right)
Event #	ΔhPH (nm)	ΔhLifeact (nm)
Event 1	444	461
Event 2	460	476
Event 3	447	440
Event 4	470	472
Event 5	410	415
Event 6	389	385
Event 7	504	510
Event 8	303	301
Event 9	211	191
Event 10	224	210
Event 11	304	315
Event 12	345	346
Event 13	426	450
Event 14	341	340
Event 15	270	270
Event 16	355	355
Event 17	180	125
[truncated: 1 more columns]

## Sheet: Fig2b
Figure 2b
WT												Actb-/-
R			K+			3 min			10 min			R			K+			3 min			10 min
Botton #	Λ (#/bouton)		Botton #	Λ (#/bouton)		Botton #	Λ (#/bouton)		Botton #	Λ (#/bouton)		Botton #	Λ (#/bouton)		Botton #	Λ (#/bouton)		Botton #	Λ (#/bouton)		Botton #	Λ (#/bouton)
1	1		1	1		1	1		1	1		1	1		1	1		1	1		1	1
2	1		2	1		2	1		2	1		2	1		2	1		2	1		2	1
3	1		3	1		3	1		3	1		3	1		3	1		3	1		3	1
4	1		4	1		4	1		4	1		4	1		4	1		4	1		4	1
5	1		5	1		5	1		5	1		5	1		5	1		5	1		5	1
6	1		6	1		6	1		6	1		6	1		6	1		6	1		6	1
7	1		7	1		7	1		7	1		7	1		7	1		7	1		7	1
8	1		8	1		8	1		8	1		8	1		8	1		8	1		8	1
9	1		9	1		9	1		9	1		9	1		9	1		9	1		9	1
10	0		10	1		10	1		10	1		10	1		10	1		10	1		10	1
11	0		11	1		11	1		11	1		11	0		11	1		11	1		11	1
12	0		12	1		12	1		12	1		12	0		12	1		12	1		12	1
13	0		13	1		13	1		13	1		13	0		13	1		13	1		13	1
14	0		14	1		14	1		14	1		14	0		14	1		14	1		14	1
15	0		15	1		15	1		15	1		15	0		15	1		15	1		15	1
16	0		16	1		16	1		16	1		16	0		16	1		16	1		16	1
17	0		17	1		17	1		17	1		17	0		17	1		17	1		17	1
18	0		18	1		18	1		18	1		18	0		18	1		18	1		18	1
19	0		19	1		19	1		19	1		19	0		19	0		19	1		19	1
20	0		20	1		20	1		20	1		20	0		20	0		20	1		20	1
21	0		21	1		21	1		21	1		21	0		21	0		21	1		21	1
22	0		22	1		22	1		22	1		22	0		22	0		22	1		22	1
23	0		23	1		23	1		23	1		23	0		23	0		23	1		23	1
24	0		24	1		24	1		24	1		24	0		24	0		24	1		24	0
25	0		25	1		25	1		25	1		25	0		25	0		25	1		25	0
26	0		26	1		26	1		26	1		26	0		26	0		26	1		26	0
27	0		27	1		27	1		27	1		27	0		27	0		27	1		27	0
28	0		28	1		28	1		28	1		28	0		28	0		28	1		28	0
29	0		29	1		29	1		29	1		29	0		29	0		29	1		29	0
30	0		30	1		30	1		30	1		30	0		30	0		30	1		30	0
31	0		31	1		31	1		31	1		31	0		31	0		31	1		31	0
32	0		32	1		32	1		32	1		32	0		32	0		32	1		32	0
33	0		33	1		33	1		33	1		33	0		33	0		33	1		33	0
34	0		34	1		34	1		34	1		34	0		34	0		34	1		34	0
35	0		35	1		35	1		35	1		35	0		35	0		35	0		35	0
36	0		36	1		36	1		36	1		36	0		36	0		36	0		36	0
37	0		37	1		37	1		37	1		37	0		37	0		37	0		37	0
38	0		38	1		38	1		38	1		38	0		38	0		38	0		38	0
39	0		39	1		39	1		39	1		39	0		39	0		39	0		39	0
40	0		40	1		40	1		40	1		40	0		40	0		40	0		40	0
41	0		41	1		41	1		41	1		41	0		41	0		41	0		41	0
42	0		42	1		42	1		42	1		42	0		42	0		42	0		42	0
43	0		43	1		43	1		43	1		43	0		43	0		43	0		43	0
44	0		44	1		44	1		44	1		44	0		44	0		44	0		44	0
45	0		45	1		45	1		45	1		45	0		45	0		45	0		45	0
46	0		46	1		46	1		46	1		46	0		46	0		46	0		46	0
47	0		47	1		47	1		47	1		47	0		47	0		47	0		47	0
48	0		48	1		48	1		48	1		48	0		48	0		48	0		48	0
49	0		49	1		49	1		49	1		49	0		49	0		49	0		49	0
50	0		50	0		50	1		50	1		50	0		50	0		50	0		50	0
51	0		51	0		51	1		51	1		51	0		51	0		51	0		51	0
52	0		52	0		52	1		52	1		52	0		52	0		52	0		52	0
53	0		53	0		53	1		53	1		53	0		53	0		53	0		53	0
54	0		54	0		54	1		54	1		54	0		54	0		54	0		54	0
55	0		55	0		55	1		55	0		55	0		55	0		55	0		55	0
56	0		56	0		56	1		56	0		56	0		56	0		56	0		56	0
57	0		57	0		57	1		57	0		57	0		57	0		57	0		57	0
58	0		58	0		58	1		58	0		58	0		58	0		58	0		58	0
59	0		59	0		59	1		59	0		59	0		59	0		59	0		59	0
60	0		60	0		60	1		60	0		60	0		60	0		60	0		60	0
61	0		61	0		61	1		61	0		61	0		61	0		61	0		61	0
62	0		62	0		62	1		62	0		62	0		62	0		62	0		62	0
63	0		63	0		63	1		63	0		63	0		63	0		63	0		63	0
64	0		64	0		64	1		64	0		64	0		64	0		64	0		64	0
65	0		65	0		65	1		65	0		65	0		65	0		65	0		65	0
66	0		66	0		66	1		66	0		66	0		66	0		66	0		66	0
67	0		67	0		67	1		67	0		67	0		67	0		67	0		67	0
68	0		68	0		68	1		68	0		68	0		68	0		68	0		68	0
69	0		69	0		69	1		69	0		69	0		69	0		69	0		69	0
70	0		70	0		70	1		70	0		70	0		70	0		70	0		70	0
71	0		71	0		71	1		71	0		71	0		71	0		71	0		71	0
72	0		72	0		72	0		72	0		72	0		72	0		72	0		72	0
73	0		73	0		73	0		73	0		73	0		73	0		73	0		73	0
74	0		74	0		74	0		74	0		74	0		74	0		74	0		74	0
75	0		75	0		75	0		75	0		75	0		75	0		75	0		75	0
76	0		76	0		76	0		76	0		76	0		76	0		76	0		76	0
77	0		77	0		77	0		77	0		77	0		77	0		77	0		77	0
78	0		78	0		78	0		78	0		78	0		78	0		78	0		78	0
79	0		79	0		79	0		79	0		79	0		79	0		79	0		79	0
80	0		80	0		80	0		80	0		80	0		80	0		80	0		80	0
81	0		81	0		81	0		81	0		81	0		81	0		81	0		81	0
82	0		82	0		82	0		82	0		82	0		82	0		82	0		82	0
83	0		83	0		83	0		83	0		83	0		83	0		83	0		83	0
84	0		84	0		84	0		84	0		84	0		84	0		84	0		84	0
85	0		85	0		85	0		85	0		85	0		85	0		85	0		85	0
86	0		86	0		86	0		86	0		86	0		86	0		86	0		86	0
87	0		87	0		87	0		87	0		87	0		87	0		87	0		87	0
88	0		88	0		88	0		88	0		88	0		88	0		88	0		88	0
89	0		89	0		89	0		89	0		89	0		89	0		89	0		89	0
90	0		90	0		90	0		90	0		90	0		90	0		90	0		90	0
91	0		91	0		91	0		91	0		91	0		91	0		91	0		91	0
92	0		92	0		92	0		92	0		92	0		92	0		92	0		92	0
93	0		93	0		93	0		93	0		93	0		93	0		93	0		93	0
94	0		94	0		94	0		94	0		94	0		94	0		94	0		94	0
95	0		95	0		95	0		95	0		95	0		95	0		95	0		95	0
96	0		96	0		96	0		96	0		96	0		96	0		96	0		96	0
97	0		97	0		97	0		97	0		97	0		97	0		97	0		97	0
98	0		98	0		98	0		98	0		98	0		98	0		98	0		98	0
99	0		99	0		99	0		99	0		99	0		99	0		99	0		99	0
100	0		100	0		100	0		100	0		100	0		100	0		100	0		100	0
101	0		101	0		101	0		101	0		101	0		101	0		101	0		101	0
102	0		102	0		102	0		102	0		102	0		102	0		102	0		102	0
103	0		103	0		103	0		103	0		103	0		103	0		103	0		103	0
104	0		104	0		104	0		104	0		104	0		104	0		104	0		104	0
105	0		105	0		105	0		105	0		105	0		105	0		105	0		105	0
106	0		106	0		106	0		106	0		106	0		106	0		106	0		106	0
107	0		107	0		107	0		107	0		107	0		107	0		107	0		107	0
108	0		108	0		108	0		108	0		108	0		108	0		108	0		108	0
109	0		109	0		109	0		109	0		109	0		109	0		109	0		109	0
110	0		110	0		110	0		110	0		110	0		110	0		110	0		110	0
111	0		111	0		111	0		111	0		111	0		111	0		111	0		111	0
112	0		112	0		112	0		112	0		112	0		112	0		112	0		112	0
113	0		113	0		113	0		113	0		113	0		113	0		113	0		113	0
114	0		114	0		114	0		114	0		114	0		114	0		114	0		114	0
115	0		115	0		115	0		115	0		115	0		115	0		115	0		115	0
116	0		116	0		116	0		116	0		116	0		116	0		116	0		116	0
117	0		117	0		117	0		117	0		117	0		117	0		117	0		117	0
118	0		118	0		118	0		118	0		118	0		118	0		118	0		118	0
119	0		119	0		119	0		119	0		119	0		119	0		119	0		119	0
120	0		120	0		120	0		120	0		120	0		120	0		120	0		120	0
121	0		121	0		121	0		121	0		121	0		121	0		121	0		121	0
122	0		122	0		122	0		122	0		122	0		122	0		122	0		122	0
123	0		123	0		123	0		123	0		123	0		123	0		123	0		123	0
124	0		124	0		124	0		124	0		124	0		124	0		124	0		124	0
125	0		125	0		125	0		125	0		125	0		125	0		125	0		125	0
126	0		126	0		126	0		126	0		126	0		126	0		126	0		126	0
127	0		127	0		127	0		127	0		127	0		127	0		127	0		127	0
128	0		128	0		128	0		128	0		128	0		128	0		128	0		128	0
129	0		129	0		129	0		129	0		129	0		129	0		129	0		129	0
130	0		130	0		130	0		130	0		130	0		130	0		130	0		130	0
131	0		131	0		131	0		131	0		131	0		131	0		131	0		131	0
132	0		132	0		132	0		132	0		132	0		132	0		132	0		132	0
133	0		133	0		133	0		133	0		133	0		133	0		133	0		133	0
134	0		134	0		134	0		134	0		134	0		134	0		134	0		134	0
135	0		135	0		135	0		135	0		135	0		135	0		135	0		135	0
136	0		136	0		136	0		136	0		136	0		136	0		136	0		136	0
137	0		137	0		137	0		137	0		137	0		137	0		137	0		137	0
138	0		138	0		138	0		138	0		138	0		138	0		138	0		138	0
139	0		139	0		139	0		139	0		139	0		139	0		139	0		139	0
140	0		140	0		140	0		140	0		140	0		140	0		140	0		140	0
141	0		141	0		141	0		141	0		141	0		141	0		141	0		141	0
142	0		142	0		142	0		142	0		142	0		142	0		142	0		142	0
143	0		143	0		143	0		143	0		143	0		143	0		143	0		143	0
144	0		144	0		144	0		144	0		144	0		144	0		144	0		144	0
145	0		145	0		145	0		145	0		145	0		145	0		145	0		145	0
146	0		146	0		146	0		146	0		146	0		146	0		146	0		146	0
147	0		147	0		147	0		147	0		147	0		147	0		147	0		147	0
148	0		148	0		148	0		148	0		148	0		148	0		148	0		148	0
149	0		149	0		149	0		149	0		149	0		149	0		149	0		149	0
150	0		150	0		150	0		150	0		150	0		150	0		150	0		150	0
151	0		151	0		151	0		151	0		151	0		151	0		151	0		151	0
152	0		152	0		152	0		152	0		152	0		152	0		152	0		152	0
153	0		153	0		153	0		153	0		153	0		153	0		153	0		153	0
154	0		154	0		154	0		154	0		154	0		154	0		154	0		154	0
155	0		155	0		155	0		155	0		155	0		155	0		155	0		155	0
156	0		156	0		156	0		156	0		156	0		156	0		156	0		156	0
157	0		157	0		157	0		157	0		157	0		157	0		157	0		157	0
158	0		158	0		158	0		158	0		158	0		158	0		158	0		158	0
159	0		159	0		159	0		159	0		159	0		159	0		159	0		159	0
160	0		160	0		160	0		160	0		160	0		160	0		160	0		160	0
161	0		161	0		161	0		161	0		161	0		161	0		161	0		161	0
162	0		162	0		162	0		162	0		162	0		162	0		162	0		162	0
163	0		163	0		163	0		163	0		163	0		163	0		163	0		163	0
164	0		164	0		164	0		164	0		164	0		164	0		164	0		164	0
165	0		165	0		165	0		165	0		165	0		165	0		165	0		165	0
166	0		166	0		166	0		166	0		166	0		166	0		166	0		166	0
167	0		167	0		167	0		167	0		167	0		167	0		167	0		167	0
168	0		168	0		168	0		168	0		168	0		168	0		168	0		168	0
169	0		169	0		169	0		169	0		169	0		169	0		169	0		169	0
170	0		170	0		170	0		170	0		170	0		170	0		170	0		170	0
171	0		171	0		171	0		171	0		171	0		171	0		171	0		171	0
172	0		172	0		172	0		172	0		172	0		172	0		172	0		172	0
173	0		173	0		173	0		173	0		173	0		173	0		173	0		173	0
174	0		174	0		174	0		174	0		174	0		174	0		174	0		174	0
175	0		175	0		175	0		175	0		175	0		175	0		175	0		175	0
176	0		176	0		176	0		176	0		176	0		176	0		176	0		176	0
177	0		177	0		177	0		177	0		177	0		177	0		177	0		177	0
178	0		178	0		178	0		178	0		178	0		178	0		178	0		178	0
179	0		179	0		179	0		179	0		179	0		179	0		179	0		179	0
180	0		180	0		180	0		180	0		180	0		180	0		180	0		180	0
181	0		181	0		181	0		181	0		181	0		181	0		181	0		181	0
182	0		182	0		182	0		182	0		182	0		182	0		182	0		182	0
183	0		183	0		183	0		183	0		183	0		183	0		183	0		183	0
184	0		184	0		184	0		184	0		184	0		184	0		184	0		184	0
185	0		185	0		185	0		185	0		185	0		185	0		185	0		185	0
186	0		186	0		186	0		186	0		186	0		186	0		186	0		186	0
187	0		187	0		187	0		187	0		187	0		187	0		187	0		187	0
188	0		188	0		188	0		188	0		188	0		188	0		188	0		188	0
189	0		189	0		189	0		189	0		189	0		189	0		189	0		189	0
190	0		190	0		190	0		190	0		190	0		190	0		190	0		190	0
191	0		191	0		191	0		191	0					191	0		191	0		191	0
192	0		192	0		192	0		192	0		Mean	0.053		192	0		192	0		192	0
193	0		193	0		193	0		193	0		SEM	0.016		193	0		193	0		193	0
194	0		194	0		194	0		194	0					194	0		194	0		194	0
195	0		195	0		195	0		195	0					195	0		195	0		195	0
196	0		196	0		196	0		196	0					196	0		196	0		196	0
197	0		197	0		197	0		197	0					197	0		197	0		197	0
198	0		198	0		198	0		198	0					198	0		198	0		198	0
199	0		199	0		199	0		199	0					199	0		199	0		199	0
200	0		200	0		200	0		200	0					200	0		200	0		200	0
201	0		201	0		201	0		201	0					201	0		201	0		201	0
202	0		202	0		202	0		202	0					202	0		202	0		202	0
203	0		203	0		203	0		203	0					203	0		203	0		203	0
204	0		204	0		204	0		204	0					204	0		204	0		204	0
205	0		205	0		205	0		205	0					205	0		205	0		205	0
206	0		206	0		206	0		206	0					206	0		206	0		206	0
			207	0		207	0		207	0					207	0		207	0		207	0
Mean	0.044		208	0		208	0		208	0					208	0		208	0		208	0
SEM	0.014		209	0		209	0		209	0					209	0		209	0		209	0
			210	0		210	0		210	0					210	0		210	0		210	0
			211	0		211	0		211	0					211	0		211	0		211	0
			212	0		212	0		212	0					212	0		212	0		212	0
			213	0		213	0		213	0					213	0		213	0		213	0
			214	0		214	0		214	0					214	0		214	0		214	0
			215	0		215	0		215	0					215	0		215	0		215	0
			216	0		216	0		216	0					216	0		216	0		216	0
			217	0		217	0		217	0					217	0		217	0		217	0
			218	0		218	0		218	0					218	0		218	0		218	0
			219	0		219	0		219	0					219	0		219	0		219	0
			220	0		220	0		220	0					220	0		220	0		220	0
			221	0		221	0		221	0					221	0		221	0		221	0
			222	0		222	0		222	0					222	0		222	0		222	0
			223	0		223	0		223	0					223	0		223	0		223	0
			224	0		224	0		224	0					224	0		224	0		224	0
			225	0		225	0		225	0					225	0		225	0		225	0
			226	0		226	0		226	0					226	0		226	0		226	0
			227	0		227	0		227	0					227	0		227	0		227	0
			228	0		228	0		228	0					228	0		228	0		228	0
			229	0		229	0		229	0					229	0		229	0		229	0
			230	0		230	0		230	0					230	0		230	0		230	0
			231	0		231	0		231	0					231	0		231	0		231	0
			232	0		232	0		232	0					232	0		232	0		232	0
			233	0		233	0		233	0					233	0		233	0		233	0
			234	0		234	0		234	0					234	0		234	0		234	0
			235	0		235	0		235	0					235	0		235	0		235	0
			236	0		236	0		236	0					236	0		236	0		236	0
			237	0		237	0		237	0					237	0		237	0		237	0
			238	0		238	0		238	0					238	0		238	0		238	0
			239	0		239	0		239	0					239	0		239	0		239	0
			240	0		240	0		240	0					240	0		240	0		240	0
			241	0		241	0		241	0					241	0		241	0		241	0
			242	0		242	0		242	0					242	0		242	0		242	0
			243	0		243	0		243	0					243	0		243	0		243	0
			244	0		244	0		244	0					244	0		244	0		244	0
			245	0		245	0		245	0					245	0		245	0		245	0
			246	0		246	0		246	0					246	0		246	0		246	0
			247	0		247	0		247	0					247	0		247	0		247	0
			248	0		248	0		248	0					248	0		248	0		248	0
			249	0		249	0		249	0					249	0		249	0		249	0
			250	0		250	0		250	0					250	0		250	0		250	0
			251	0		251	0		251	0					251	0		251	0		251	0
			252	0		252	0		252	0					252	0		252	0		252	0
			253	0		253	0		253	0					253	0		253	0		253	0
			254	0		254	0		254	0					254	0		254	0		254	0
			255	0		255	0		255	0					255	0		255	0		255	0
			256	0		256	0		256	0					256	0		256	0		256	0
			257	0		257	0		257	0					257	0		257	0		257	0
			258	0		258	0		258	0					258	0		258	0		258	0
			259	0		259	0		259	0					259	0		259	0		259	0
			260	0		260	0		260	0					260	0		260	0		260	0
			261	0		261	0		261	0					261	0		261	0		261	0
			262	0		262	0		262	0					262	0		262	0		262	0
			263	0		263	0		263	0					263	0		263	0		263	0
			264	0		264	0								264	0		264	0		264	0
			265	0		265	0		Mean	0.205					265	0		265	0		265	0
			266	0		266	0		SEM	0.025					266	0		266	0		266	0
			267	0		267	0								267	0		267	0		267	0
			268	0		268	0								268	0		268	0		268	0
			269	0		269	0								269	0		269	0		269	0
			270	0		270	0								270	0		270	0		270	0
			271	0		271	0								271	0		271	0		271	0
			272	0		272	0								272	0		272	0		272	0
			273	0		273	0								273	0		273	0		273	0
			274	0		274	0								274	0		274	0		274	0
			275	0		275	0								275	0		275	0		275	0
			276	0		276	0								276	0		276	0		276	0
			277	0		277	0								277	0		277	0		277	0
			278	0		278	0								278	0		278	0		278	0
			279	0		279	0								279	0		279	0		279	0
			280	0		280	0								280	0		280	0		280	0
			281	0		281	0								281	0		281	0		281	0
			282	0		282	0								282	0		282	0		282	0
			283	0		283	0								283	0		283	0		283	0
			284	0		284	0								284	0		284	0		284	0
			285	0		285	0								285	0		285	0		285	0
			286	0		286	0								286	0		286	0		286	0
			287	0		287	0								287	0		287	0		287	0
			288	0		288	0								288	0		288	0		288	0
			289	0		289	0								289	0		289	0		289	0
			290	0		290	0								290	0		290	0		290	0
			291	0		291	0								291	0		291	0		291	0
			292	0		292	0								292	0		292	0		292	0
			293	0		293	0								293	0		293	0		293	0
			294	0		294	0								294	0		294	0		294	0
			295	0		295	0								295	0		295	0		295	0
			296	0		296	0								296	0		296	0		296	0
			297	0		297	0								297	0		297	0		297	0
			298	0		298	0								298	0		298	0		298	0
			299	0		299	0								299	0		299	0		299	0
			300	0		300	0								300	0		300	0		300	0
			301	0		301	0								301	0		301	0		301	0
			302	0		302	0								302	0		302	0		302	0
			303	0		303	0								303	0		303	0		303	0
			304	0		304	0								304	0		304	0		304	0
			305	0		305	0								305	0		305	0		305	0
			306	0		306	0								306	0		306	0		306	0
			307	0		307	0								307	0		307	0		307	0
			308	0		308	0								308	0		308	0		308	0
			309	0		309	0								309	0		309	0		309	0
			310	0		310	0								310	0		310	0		310	0
			311	0		311	0											311	0		311	0
			312	0		312	0								Mean	0.058		312	0		312	0
			313	0		313	0								SEM	0.013		313	0		313	0
			314	0		314	0											314	0		314	0
			315	0		315	0											315	0		315	0
			316	0		316	0											316	0		316	0
			317	0		317	0											317	0		317	0
			318	0		318	0											318	0		318	0
			319	0		319	0											319	0		319	0
			320	0		320	0											320	0		320	0
			321	0		321	0											321	0		321	0
			322	0		322	0											322	0		322	0
			323	0		323	0											323	0		323	0
			324	0		324	0											324	0		324	0
			325	0		325	0											325	0		325	0
			326	0		326	0											326	0		326	0
			327	0		327	0											327	0		327	0
			328	0		328	0											328	0		328	0
			329	0		329	0											329	0		329	0
			330	0		330	0											330	0		330	0
			331	0		331	0											331	0		331	0
			332	0		332	0											332	0		332	0
			333	0		333	0											333	0		333	0
			334	0		334	0											334	0		334	0
			335	0		335	0											335	0		335	0
			336	0		336	0											336	0		336	0
			337	0		337	0											337	0		337	0
			338	0		338	0											338	0		338	0
			339	0		339	0											339	0		339	0
			340	0		340	0											340	0		340	0
			341	0		341	0											341	0		341	0
			342	0		342	0											342	0		342	0
			343	0		343	0											343	0		343	0
			344	0		344	0											344	0		344	0
			345	0		345	0											345	0		345	0
			346	0		346	0											346	0		346	0
			347	0		347	0											347	0		347	0
			348	0		348	0											348	0		348	0
			349	0		349	0											349	0		349	0
			350	0		350	0											350	0		350	0
			351	0		351	0											351	0		351	0
			352	0		352	0											352	0		352	0
			353	0		353	0											353	0		353	0
			354	0		354	0											354	0		354	0
			355	0		355	0											355	0		355	0
			356	0		356	0											356	0		356	0
			357	0		357	0											357	0		357	0
			358	0		358	0											358	0		358	0
			359	0		359	0											359	0		359	0
			360	0		360	0											360	0		360	0
			361	0		361	0											361	0		361	0
			362	0		362	0											362	0		362	0
			363	0		363	0											363	0		363	0
			364	0		364	0											364	0		364	0
			365	0		365	0											365	0		365	0
			366	0		366	0											366	0		366	0
			367	0		367	0											367	0		367	0
			368	0		368	0											368	0		368	0
			369	0		369	0											369	0		369	0
			370	0		370	0											370	0		370	0
			371	0		371	0											371	0		371	0
			372	0		372	0											372	0		372	0
			373	0		373	0											373	0		373	0
						374	0											374	0		374	0
			Mean	0.131		375	0											375	0		375	0
			SEM	0.018		376	0											376	0		376	0
						377	0											377	0		377	0
						378	0											378	0		378	0
						379	0											379	0		379	0
						380	0											380	0		380	0
						381	0											381	0		381	0
						382	0											382	0		382	0
						383	0											383	0		383	0
						384	0											384	0		384	0
						385	0											385	0		385	0
						386	0											386	0		386	0
						387	0											387	0		387	0
						388	0											388	0		388	0
						389	0											389	0		389	0
						390	0											390	0		390	0
						391	0											391	0		391	0
						392	0											392	0		392	0
						393	0											393	0		393	0
						394	0											394	0		394	0
						395	0											395	0		395	0
						396	0											396	0		396	0
						397	0											397	0		397	0
																		398	0		398	0
						Mean	0.179											399	0		399	0
						SEM	0.019											400	0		400	0
																		401	0		401	0
																		402	0
																		403	0		Mean	0.057
																		404	0		SEM	0.012
																		405	0
																		406	0
																		407	0
																		408	0
																		409	0
																		410	0
																		411	0
																		412	0
																		413	0
																		414	0
																		415	0
																		416	0
																		417	0
																		418	0
																		419	0
																		420	0
																		421	0
																		422	0
																		423	0
																		424	0
																		425	0
																		426	0
																		427	0
																		428	0
																		429	0
																		430	0
																		431	0
																		432	0
																		433	0
																		434	0
																		435	0
																		436	0
																		437	0
																		438	0
																		439	0
																		440	0
																		441	0
																		442	0
																		443	0
																		444	0
																		445	0
																		446	0
																		447	0
																		448	0
																		449	0
																		450	0
																		451	0
																		452	0
																		453	0
																		454	0
																		455	0
																		456	0
																		457	0
																		458	0
																		459	0
																		460	0
																		461	0
																		462	0
																		463	0
																		464	0
																		465	0
																		466	0
																		467	0
																		468	0
																		469	0
																		470	0
																		471	0
																		472	0
																		473	0
																		474	0
																		475	0
																		476	0
																		477	0
																		478	0
																		479	0
																		480	0
																		481	0
																		482	0
																		483	0
																		484	0
																		485	0
																		486	0
																		487	0
																		488	0
																		489	0
																		490	0
																		491	0
																		492	0
																		493	0
																		494	0
																		495	0
																		496	0
																		497	0
																		498	0
																		499	0
																		500	0
																		501	0
																		502	0
																		503	0
																		504	0
																		505	0
																		506	0
																		507	0
																		508	0
																		509	0
																		510	0
																		511	0
																		512	0
																		513	0
																		514	0
																		515	0
																		516	0
																		517	0
																		518	0
																		519	0
																		520	0
																		521	0
																		522	0
																		523	0
																		524	0
																		525	0
																		526	0
																		527	0
																		528	0
																		529	0
																		530	0
																		Mean	0.064
																		SEM	0.011

[truncated: 34 more sheets: Fig2c, Fig3a, Fig3b, Fig3c, Fig3e, Fig3g, Fig4a, Fig4b, Fig4c, Fig4d, Fig4f, Fig5b, Fig6a, Fig6b, Fig6c, Fig6d, Fig6e, Fig6f, Fig6g, Fig7b …]
